# Supplementary material for: PEA-CLARITY: 3D molecular imaging of whole plant organs
Source: Sci Rep. 2015 Sep 2;5:13492. doi: 10.1038/srep13492 (PMC4556961; doi:10.1038/srep13492)
Supplement: CLSM Metadata - Supplementary 5 [file srep13492-s4.txt]

ER-GFP

<?xml version="1.0"?>
<?xml-stylesheet type="text/xsl" href="LASAF_CIP_HWS3.xsl"?>
<Data>
  <Image>
    <Attachment Name="PreviewMarker" Application="LAS AF" IsPreviewImage="0" />
    <ImageDescription>
      <Name>Line 16 - ER GFP</Name>
      <Size>1.05 MB</Size>
      <UniqueID>ca8fe881-d759-11e4-a6bf-eccd6d63b493</UniqueID>
      <Channels>
        <ChannelDescription DataType="0" ChannelTag="0" Resolution="8" NameOfMeasuredQuantity="" Min="0.000000e+000" Max="2.550000e+002" Unit="" LUTName="Green" IsLUTInverted="0" BytesInc="0" BitInc="0">
        </ChannelDescription>
      </Channels>
      <Dimensions>
        <DimensionDescription DimID="X" NumberOfElements="1024" Origin="0.00" Length="553.57" Unit="�m" BitInc="0" BytesInc="1" LogicalUnit="pixels" Voxel="0.541">
        </DimensionDescription>
        <DimensionDescription DimID="Y" NumberOfElements="1024" Origin="0.00" Length="553.57" Unit="�m" BitInc="0" BytesInc="1024" LogicalUnit="pixels" Voxel="0.541">
        </DimensionDescription>
      </Dimensions>
      <FileLocation>Z:\CLARITY\Steph\StephsCLARITY GFP lines.lif</FileLocation>
      <StartTime>31/03/2015 2:56:20 PM.083</StartTime>
      <EndTime>31/03/2015 2:56:20 PM.083</EndTime>
      <FrameCount>1 (1 channels, 1 frames)</FrameCount>
    </ImageDescription>
    <TimeStampList NumberOfTimeStamps="1" FirstTimeStampDate="31/03/2015" FirstTimeStampTime="2:56:20 PM" FirstTimeStampMiliSeconds="83">1d06b66a57a3430 <TimeStamp RelativeTime="0" Date="31/03/2015" Time="2:56:20 PM" MiliSeconds="83" /></TimeStampList>
    <Attachment Name="ChannelAttachment" Application="LAS AF">
      <Band>
        <Quantity Value="5.22286508337546E-07" Unit="m" />
        <Quantity Value="7.34209196563921E-07" Unit="m" />
        <Quantity Value="20.0023355754858" Unit="V" />
        <Quantity Value="-6.6666666666606E-03" Unit="V" />
      </Band>
    </Attachment>
    <Attachment Name="ViewerScaling" Application="LAS AF">
      <ChannelScalingInfo BackgroundLutName="" WhiteValue="1" BlackValue="0" GammaValue="1" Automatic="0" />
    </Attachment>
    <Attachment Name="ImageXMLDocument" Application="LAS AF">
      <RootNode />
    </Attachment>
    <Attachment Name="HardwareSetting" Application="LAS AF" Software="LAS-AF 1.1.0.12420" HardwareServerVersion="Build 12420" SystemType="12" SystemTypeName="TCS SP8" DataSourceType="0" DataSourceTypeName="Confocal">
      <ATLConfocalSettingDefinition VersionNumber="8" UserSettingName="S78" CanDoSTED="0" IsSTEDActive="0" UseSystemOptimizedVoxelCalculation="1" IsUserSettingNameSet="0" BitSize="8" ScanMode="xyz" ZUseMode="2" ZUseModeName="z-wide" ZPosition="11735.5 �m" IsSuperZ="0" ValidBeginStack="0" ValidEndStack="0" Sections="1" StackCalculationMode="2" StackCalculationModeName="System optimized step size" IsZStackAroundCurrent="0" IsMPFormulaForStepSizerUsageActive="0" IsFastZStack="0" ZStackDirectionMode="1" ZStackDirectionModeName="Unidirectional" StagePosX="32443.8 �m" StagePosY="15031.9 �m" StageRangeX="48144.0 �m" StageRangeY="48228.8 �m" Magnification="21" ObjectivePos="5" ObjectiveName="HCX APO L U-V-I    20x/0.50 WATER " ObjectiveNumber="11506147" MicroscopeModel="DM6000B-CFS" IsInverseMicroscopeModel="0" Immersion="WATER" NumericalAperture="0.5" RefractionIndex="1.33" IsFCSFilterAutomationActive="0" IsSMDChaserUVAOTFAutomationActive="0" CanDoCSMode="1" ActiveCS_SubModeForTLD="0" ActiveCS_SubModeForTLDName="Scan-BF" ActiveCS_SubModeForRLD="0" ActiveCS_SubModeForRLDName="Empty" LastNonMP_MFP_FW_Name="" LastNonMP_Pol_FW_Name="" ScanSpeed="400 Hz" InDimension="1024" OutDimension="1024" UseScanFormatRestriction="0" Zoom="1.00 " BaseZoom="0.75" PanFirstDim="8.67361737988404E-19" PanSecondDim="8.67361737988404E-19" ScanDirectionX="1" ScanDirectionXName="Unidirectional" RotatorAngle="-1.12511251125085E-02" LambdaExcitationMode="-1" LambdaExcitationModeBegin="0" LambdaExcitationModeEnd="0" Pinhole="89.2 �m" PinholeAiry="1.00 AU" EmissionWavelengthForPinholeAiryCalculation="580" FrameAverage="1" LineAverage="16" FrameAccumulation="1" Line_Accumulation="1" AreBleachPointsEnabled="0" InTrigger="-1" OutTrigger="-1" IsRoiScanEnable="0" Is3DLimitedRoiScanEnable="0" ZCompensationModes="0" IsConstantIntegrationTimeActive="1" PixelDwellTime="0.0000006" SystemSerialNumber="8100000463">
        <EasySRMappingArray />
        <EasySRSlider SRRelative="75" ThreeDRelative="0" GentleRelative="25" />
        <Quantity Value="0" Unit="m" />
        <AdditionalZPositionList>
          <AdditionalZPosition Valid="1" SuperZMode="1" SuperZModeName="RestrictedRange" ZMode="2" ZUseModeName="z-wide" ZPosition="0.011735521" />
        </AdditionalZPositionList>
        <ShutterList>
          <Shutter LightSourceQualifier="20" ShutterQualifier="1" LightSourceName="UV" ShutterName="UV" IsActive="0" />
          <Shutter LightSourceQualifier="10" ShutterQualifier="3" LightSourceName="Vis" ShutterName="Visible" IsActive="1" />
        </ShutterList>
        <BleachPoints>
          <LMSDataContainerHeader Version="2">
            <Element Name="BleachPointROISet" Visibility="2" CopyOption="1" UniqueID="e33214ac-d759-11e4-a6bf-eccd6d63b493">
              <Data>
                <ROISet ROISetType="1" PossibleChildROITypes="-1" PossibleROITransforms="65535" PossibleROIActions="65535" />
              </Data>
              <Memory Size="0" MemoryBlockID="MemBlock_375" />
              <Children />
            </Element>
          </LMSDataContainerHeader>
        </BleachPoints>
        <ATLConfocalBleachPointsSettings />
        <FilterWheel FluorifierAutoSelection="1" BeamSplitterAutoSelection="1" StedBeamSelectionPinholeCoupling="0" MultiFunctionPortAutoSelection="1">
          <Wheel Qualifier="40" FilterWheelName="Excitation Beam Splitter" FilterIndex="1" FilterName="TD 458/514/561" IsSpectrumTurnMode="0" FilterSpectrumPos="0" IndexChanged="0" SpectrumChanged="0" FilterType="Excitation Beam Splitter" />
          <Wheel Qualifier="180" FilterWheelName="Multi Function Port" FilterIndex="4" FilterName="Substrate " IsSpectrumTurnMode="0" FilterSpectrumPos="0" IndexChanged="0" SpectrumChanged="0" FilterType="Multi Function Port" />
          <Wheel Qualifier="131" FilterWheelName="Notch FW 2" FilterIndex="0" FilterName="Empty" IsSpectrumTurnMode="0" FilterSpectrumPos="0" IndexChanged="0" SpectrumChanged="0" FilterType="Unknown Filter" />
          <Wheel Qualifier="130" FilterWheelName="Polarization FW" FilterIndex="0" FilterName="Empty" IsSpectrumTurnMode="0" FilterSpectrumPos="79696" IndexChanged="0" SpectrumChanged="0" FilterType="Polarization FW" />
          <Wheel Qualifier="170" FilterWheelName="Target Slider" FilterIndex="0" FilterName="Target Park " IsSpectrumTurnMode="0" FilterSpectrumPos="0" IndexChanged="0" SpectrumChanged="0" FilterType="Target Slider" />
          <Wheel Qualifier="31" FilterWheelName="X2 Lens Changer" FilterIndex="0" FilterName="CS2 UV Optics 1 " IsSpectrumTurnMode="0" FilterSpectrumPos="0" IndexChanged="0" SpectrumChanged="0" FilterType="Unknown Filter" />
        </FilterWheel>
        <Spectro>
          <MultiBand Channel="1" ChannelName="Channel 1" LeftWorld="380" RightWorld="385" DyeName="Leica/EYFP" />
          <MultiBand Channel="2" ChannelName="Channel 2" LeftWorld="385" RightWorld="390" DyeName="Leica/Propidium Iodide" />
          <MultiBand Channel="3" ChannelName="Channel 3" LeftWorld="522.286508337546" RightWorld="734.209196563921" DyeName="Leica/EYFP" />
        </Spectro>
        <AotfList>
          <Aotf AotfQualifier="20" AotfQualifierName="UV" LightSourceQualifier="20" LightSourceQualifierName="UV" OpenVirtual="0" IsChanged="0" CanDoPulseFreq="0" PulsFreq="0" CanDoTwoLaserPIE="0" TwoLaserPIEPossibleLastState="0" TwoLaserPIEActive="0" AotfType="UV">
            <LaserLineSetting LaserLine="405" IntensityDev="0" IntensityLowDev="0" AOBSIntensityDev="-1" AOBSIntensityLowDev="-1" EnableDoubleMode="0" LineIndex="0" Qualifier="20" SequenceIndex="0" IsLineDeactivated="0" IsLineChecked="1" OutCheckedIntensity="0" SuppressionMode="-1" IsVisible="1" AotfType="UV" IntensityShow="0.00" />
          </Aotf>
          <Aotf AotfQualifier="10" AotfQualifierName="Visible" LightSourceQualifier="10" LightSourceQualifierName="Vis" OpenVirtual="0" IsChanged="0" CanDoPulseFreq="0" PulsFreq="0" CanDoTwoLaserPIE="0" TwoLaserPIEPossibleLastState="0" TwoLaserPIEActive="0" AotfType="Visible">
            <LaserLineSetting LaserLine="458" IntensityDev="0" IntensityLowDev="0" AOBSIntensityDev="-1" AOBSIntensityLowDev="-1" EnableDoubleMode="0" LineIndex="0" Qualifier="10" SequenceIndex="0" IsLineDeactivated="0" IsLineChecked="1" OutCheckedIntensity="0" SuppressionMode="-1" IsVisible="1" AotfType="Visible" IntensityShow="0.00" />
            <LaserLineSetting LaserLine="488" IntensityDev="0" IntensityLowDev="0" AOBSIntensityDev="-1" AOBSIntensityLowDev="-1" EnableDoubleMode="0" LineIndex="1" Qualifier="10" SequenceIndex="0" IsLineDeactivated="0" IsLineChecked="1" OutCheckedIntensity="0" SuppressionMode="-1" IsVisible="1" AotfType="Visible" IntensityShow="0.00" />
            <LaserLineSetting LaserLine="514" IntensityDev="70.004330300141" IntensityLowDev="0" AOBSIntensityDev="-1" AOBSIntensityLowDev="-1" EnableDoubleMode="0" LineIndex="2" Qualifier="10" SequenceIndex="0" IsLineDeactivated="0" IsLineChecked="1" OutCheckedIntensity="0" SuppressionMode="-1" IsVisible="1" AotfType="Visible" IntensityShow="70.00" />
            <LaserLineSetting LaserLine="561" IntensityDev="0" IntensityLowDev="0" AOBSIntensityDev="-1" AOBSIntensityLowDev="-1" EnableDoubleMode="0" LineIndex="3" Qualifier="10" SequenceIndex="0" IsLineDeactivated="0" IsLineChecked="1" OutCheckedIntensity="0" SuppressionMode="-1" IsVisible="1" AotfType="Visible" IntensityShow="0.00" />
            <LaserLineSetting LaserLine="633" IntensityDev="0" IntensityLowDev="0" AOBSIntensityDev="-1" AOBSIntensityLowDev="-1" EnableDoubleMode="0" LineIndex="4" Qualifier="10" SequenceIndex="0" IsLineDeactivated="0" IsLineChecked="1" OutCheckedIntensity="0" SuppressionMode="-1" IsVisible="1" AotfType="Visible" IntensityShow="0.00" />
          </Aotf>
        </AotfList>
        <LUT_List>
          <LUT Channel="1" LutName="Red" />
          <LUT Channel="2" LutName="Green" />
          <LUT Channel="3" LutName="Green" />
          <LUT Channel="1002" LutName="Red" />
          <LUT Channel="1200" LutName="Red" />
          <LUT Channel="1201" LutName="Green" />
          <LUT Channel="2000" LutName="Green" />
          <LUT Channel="2001" LutName="Red" />
          <LUT Channel="2002" LutName="Blue" />
          <LUT Channel="2003" LutName="Gray" />
          <LUT Channel="2004" LutName="Cyan" />
          <LUT Channel="2005" LutName="Magenta" />
          <LUT Channel="2006" LutName="Yellow" />
          <LUT Channel="2007" LutName="Glow" />
          <LUT Channel="3000" LutName="Gray" />
        </LUT_List>
        <DetectorList DetectorAutoSelection="1" InExternalDetectionMode="0">
          <Detector Name="PMT 1" Type="PMT" ScanType="Internal" Channel="1" ChannelName="Channel 1" IsActive="0" Gain="600.003814755474" Offset="-1" IsSTEDDetector="1" IsFlimDetector="0" IsHPDDetector="0" CanDoTimeGate="0" OffsetShow="-1" GainShow="600" ActiveShow="Inactive" Band="(380nm - 385nm)" LutName="Red" />
          <Detector Name="PMT 2" Type="PMT" ScanType="Internal" Channel="2" ChannelName="Channel 2" IsActive="0" Gain="600.003814755474" Offset="-1" IsSTEDDetector="1" IsFlimDetector="0" IsHPDDetector="0" CanDoTimeGate="0" OffsetShow="-1" GainShow="600" ActiveShow="Inactive" Band="(385nm - 390nm)" LutName="Green" />
          <Detector Name="HyD 3" Type="HyD" ScanType="Internal" Channel="3" ChannelName="Channel 3" IsActive="1" Gain="20.0023355754858" Offset="-6.6666666666606E-03" IsSTEDDetector="1" IsFlimDetector="0" IsHPDDetector="1" IsEnabled="1" IsHPDOverloaded="0" CanDoPhotonCounting="1" AcquisitionMode="0" AcquisitionModeName="PhotonIntegration" CanDoTimeGate="0" OffsetShow="0" GainShow="20" ActiveShow="Active" Band="(522nm - 734nm)" LutName="Green" />
          <Detector Name="PMT NDD3" Type="PMT" ScanType="TLD" Channel="1002" ChannelName="NDD3" IsActive="0" Gain="0" Offset="0" IsSTEDDetector="0" IsFlimDetector="0" IsHPDDetector="0" CanDoTimeGate="0" OffsetShow="0" GainShow="0" ActiveShow="Inactive" Band="" LutName="Red" />
          <Detector Name="HyD6" Type="HyD" ScanType="RLD" Channel="1200" ChannelName="APD1" IsActive="0" Gain="99.9981315396114" Offset="-6.6666666666606E-03" IsSTEDDetector="0" IsFlimDetector="0" IsHPDDetector="1" IsEnabled="0" IsHPDOverloaded="0" CanDoPhotonCounting="1" AcquisitionMode="0" AcquisitionModeName="PhotonIntegration" CanDoTimeGate="0" OffsetShow="0" GainShow="100" ActiveShow="Inactive" Band="" LutName="Red" />
          <Detector Name="HyD7" Type="HyD" ScanType="RLD" Channel="1201" ChannelName="APD2" IsActive="0" Gain="99.9981315396114" Offset="-6.6666666666606E-03" IsSTEDDetector="0" IsFlimDetector="0" IsHPDDetector="1" IsEnabled="0" IsHPDOverloaded="0" CanDoPhotonCounting="1" AcquisitionMode="0" AcquisitionModeName="PhotonIntegration" CanDoTimeGate="0" OffsetShow="0" GainShow="100" ActiveShow="Inactive" Band="" LutName="Green" />
        </DetectorList>
        <LaserArray>
          <Laser Version="3" Qualifier="10" QualifierName="Visible" LightSourceQualifier="20" LightSourceName="UV" LaserName="Diode 405" PowerState="Off" StedAlignFlag="0" CanDoLinearOutputPower="0" CanDoPulsing="0" CanDoOutputPowerWatt="1" HighPowerModeActive="0" OutputPowerWatt="0" Wavelength="405" CanDoChangeWavelength="0" />
          <Laser Version="3" Qualifier="10" QualifierName="Visible" LightSourceQualifier="10" LightSourceName="Vis" LaserName="Argon" PowerState="On" StedAlignFlag="0" CanDoLinearOutputPower="1" CanDoPulsing="0" CanDoOutputPowerWatt="1" HighPowerModeActive="0" OutputPowerWatt="0.089" OutputPowerPercentage="0.595238095238095" Wavelength="458" CanDoChangeWavelength="0" />
          <Laser Version="3" Qualifier="10" QualifierName="Visible" LightSourceQualifier="10" LightSourceName="Vis" LaserName="DPSS 561" PowerState="On" StedAlignFlag="0" CanDoLinearOutputPower="0" CanDoPulsing="0" CanDoOutputPowerWatt="1" HighPowerModeActive="0" OutputPowerWatt="0" Wavelength="561" CanDoChangeWavelength="0" />
          <Laser Version="3" Qualifier="10" QualifierName="Visible" LightSourceQualifier="10" LightSourceName="Vis" LaserName="HeNe 633" PowerState="On" StedAlignFlag="0" CanDoLinearOutputPower="0" CanDoPulsing="0" CanDoOutputPowerWatt="1" HighPowerModeActive="0" OutputPowerWatt="0" Wavelength="633" CanDoChangeWavelength="0" />
        </LaserArray>
        <OnlineDyeSeparation Enabled="0" KeepRawImage="0" Detectors="0" Channels="0" Normalize="0">
          <OnlineDyeSeparationDetectorList />
          <OnlineDyeSeparationChannelList />
        </OnlineDyeSeparation>
      </ATLConfocalSettingDefinition>
    </Attachment>
  </Image>
</Data>

ER-GFP_negative

<?xml version="1.0"?>
<?xml-stylesheet type="text/xsl" href="LASAF_CIP_HWS3.xsl"?>
<Data>
  <Image>
    <Attachment Name="PreviewMarker" Application="LAS AF" IsPreviewImage="0" />
    <ImageDescription>
      <Name>WT mature Arab leaf</Name>
      <Size>1.05 MB</Size>
      <UniqueID>d8323bb7-d754-11e4-a6bf-eccd6d63b493</UniqueID>
      <Channels>
        <ChannelDescription DataType="0" ChannelTag="0" Resolution="8" NameOfMeasuredQuantity="" Min="0.000000e+000" Max="2.550000e+002" Unit="" LUTName="Green" IsLUTInverted="0" BytesInc="0" BitInc="0">
        </ChannelDescription>
      </Channels>
      <Dimensions>
        <DimensionDescription DimID="X" NumberOfElements="1024" Origin="0.00" Length="553.57" Unit="�m" BitInc="0" BytesInc="1" LogicalUnit="pixels" Voxel="0.541">
        </DimensionDescription>
        <DimensionDescription DimID="Y" NumberOfElements="1024" Origin="0.00" Length="553.57" Unit="�m" BitInc="0" BytesInc="1024" LogicalUnit="pixels" Voxel="0.541">
        </DimensionDescription>
      </Dimensions>
      <FileLocation>Z:\CLARITY\Steph\StephsCLARITY GFP lines.lif</FileLocation>
      <StartTime>31/03/2015 2:21:36 PM.572</StartTime>
      <EndTime>31/03/2015 2:21:36 PM.572</EndTime>
      <FrameCount>1 (1 channels, 1 frames)</FrameCount>
    </ImageDescription>
    <TimeStampList NumberOfTimeStamps="1" FirstTimeStampDate="31/03/2015" FirstTimeStampTime="2:21:36 PM" FirstTimeStampMiliSeconds="572">1d06b61cb9ba7c0 <TimeStamp RelativeTime="0" Date="31/03/2015" Time="2:21:36 PM" MiliSeconds="572" /></TimeStampList>
    <Attachment Name="ChannelAttachment" Application="LAS AF">
      <Band>
        <Quantity Value="0.000000534" Unit="m" />
        <Quantity Value="0.000000756" Unit="m" />
        <Quantity Value="39.9993771798705" Unit="V" />
        <Quantity Value="-6.6666666666606E-03" Unit="V" />
      </Band>
    </Attachment>
    <Attachment Name="ViewerScaling" Application="LAS AF">
      <ChannelScalingInfo BackgroundLutName="" WhiteValue="1" BlackValue="0" GammaValue="1" Automatic="0" />
    </Attachment>
    <Attachment Name="ImageXMLDocument" Application="LAS AF">
      <RootNode />
    </Attachment>
    <Attachment Name="HardwareSetting" Application="LAS AF" Software="LAS-AF 1.1.0.12420" HardwareServerVersion="Build 12420" SystemType="12" SystemTypeName="TCS SP8" DataSourceType="0" DataSourceTypeName="Confocal">
      <ATLConfocalSettingDefinition VersionNumber="8" UserSettingName="S64" CanDoSTED="0" IsSTEDActive="0" UseSystemOptimizedVoxelCalculation="1" IsUserSettingNameSet="0" BitSize="8" ScanMode="xyz" ZUseMode="2" ZUseModeName="z-wide" ZPosition="10599.1 �m" IsSuperZ="0" ValidBeginStack="0" ValidEndStack="0" Sections="1" StackCalculationMode="2" StackCalculationModeName="System optimized step size" IsZStackAroundCurrent="0" IsMPFormulaForStepSizerUsageActive="0" IsFastZStack="0" ZStackDirectionMode="1" ZStackDirectionModeName="Unidirectional" StagePosX="33473.2 �m" StagePosY="16335.6 �m" StageRangeX="48144.0 �m" StageRangeY="48228.8 �m" Magnification="21" ObjectivePos="5" ObjectiveName="HCX APO L U-V-I    20x/0.50 WATER " ObjectiveNumber="11506147" MicroscopeModel="DM6000B-CFS" IsInverseMicroscopeModel="0" Immersion="WATER" NumericalAperture="0.5" RefractionIndex="1.33" IsFCSFilterAutomationActive="0" IsSMDChaserUVAOTFAutomationActive="0" CanDoCSMode="1" ActiveCS_SubModeForTLD="0" ActiveCS_SubModeForTLDName="Scan-BF" ActiveCS_SubModeForRLD="0" ActiveCS_SubModeForRLDName="Empty" LastNonMP_MFP_FW_Name="" LastNonMP_Pol_FW_Name="" ScanSpeed="200 Hz" InDimension="1024" OutDimension="1024" UseScanFormatRestriction="0" Zoom="1.00 " BaseZoom="0.75" PanFirstDim="8.67361737988404E-19" PanSecondDim="8.67361737988404E-19" ScanDirectionX="1" ScanDirectionXName="Unidirectional" RotatorAngle="0" LambdaExcitationMode="-1" LambdaExcitationModeBegin="0" LambdaExcitationModeEnd="0" Pinhole="89.2 �m" PinholeAiry="1.00 AU" EmissionWavelengthForPinholeAiryCalculation="580" FrameAverage="1" LineAverage="16" FrameAccumulation="1" Line_Accumulation="1" AreBleachPointsEnabled="0" InTrigger="-1" OutTrigger="-1" IsRoiScanEnable="0" Is3DLimitedRoiScanEnable="0" ZCompensationModes="0" IsConstantIntegrationTimeActive="1" PixelDwellTime="0.0000012" SystemSerialNumber="8100000463">
        <EasySRMappingArray />
        <EasySRSlider SRRelative="75" ThreeDRelative="0" GentleRelative="25" />
        <Quantity Value="0" Unit="m" />
        <AdditionalZPositionList>
          <AdditionalZPosition Valid="1" SuperZMode="1" SuperZModeName="RestrictedRange" ZMode="2" ZUseModeName="z-wide" ZPosition="0.0105991348" />
        </AdditionalZPositionList>
        <ShutterList>
          <Shutter LightSourceQualifier="20" ShutterQualifier="1" LightSourceName="UV" ShutterName="UV" IsActive="0" />
          <Shutter LightSourceQualifier="10" ShutterQualifier="3" LightSourceName="Vis" ShutterName="Visible" IsActive="1" />
        </ShutterList>
        <BleachPoints>
          <LMSDataContainerHeader Version="2">
            <Element Name="BleachPointROISet" Visibility="2" CopyOption="1" UniqueID="0959bc81-d755-11e4-a6bf-eccd6d63b493">
              <Data>
                <ROISet ROISetType="1" PossibleChildROITypes="-1" PossibleROITransforms="65535" PossibleROIActions="65535" />
              </Data>
              <Memory Size="0" MemoryBlockID="MemBlock_340" />
              <Children />
            </Element>
          </LMSDataContainerHeader>
        </BleachPoints>
        <ATLConfocalBleachPointsSettings />
        <FilterWheel FluorifierAutoSelection="1" BeamSplitterAutoSelection="1" StedBeamSelectionPinholeCoupling="0" MultiFunctionPortAutoSelection="1">
          <Wheel Qualifier="40" FilterWheelName="Excitation Beam Splitter" FilterIndex="1" FilterName="TD 458/514/561" IsSpectrumTurnMode="0" FilterSpectrumPos="0" IndexChanged="0" SpectrumChanged="0" FilterType="Excitation Beam Splitter" />
          <Wheel Qualifier="180" FilterWheelName="Multi Function Port" FilterIndex="4" FilterName="Substrate " IsSpectrumTurnMode="0" FilterSpectrumPos="0" IndexChanged="0" SpectrumChanged="0" FilterType="Multi Function Port" />
          <Wheel Qualifier="131" FilterWheelName="Notch FW 2" FilterIndex="0" FilterName="Empty" IsSpectrumTurnMode="0" FilterSpectrumPos="0" IndexChanged="0" SpectrumChanged="0" FilterType="Unknown Filter" />
          <Wheel Qualifier="130" FilterWheelName="Polarization FW" FilterIndex="0" FilterName="Empty" IsSpectrumTurnMode="0" FilterSpectrumPos="79696" IndexChanged="0" SpectrumChanged="0" FilterType="Polarization FW" />
          <Wheel Qualifier="170" FilterWheelName="Target Slider" FilterIndex="0" FilterName="Target Park " IsSpectrumTurnMode="0" FilterSpectrumPos="0" IndexChanged="0" SpectrumChanged="0" FilterType="Target Slider" />
          <Wheel Qualifier="31" FilterWheelName="X2 Lens Changer" FilterIndex="0" FilterName="CS2 UV Optics 1 " IsSpectrumTurnMode="0" FilterSpectrumPos="0" IndexChanged="0" SpectrumChanged="0" FilterType="Unknown Filter" />
        </FilterWheel>
        <Spectro>
          <MultiBand Channel="1" ChannelName="Channel 1" LeftWorld="380" RightWorld="385" DyeName="Leica/EYFP" />
          <MultiBand Channel="2" ChannelName="Channel 2" LeftWorld="385.530570995452" RightWorld="422.895401718039" DyeName="Leica/Propidium Iodide" />
          <MultiBand Channel="3" ChannelName="Channel 3" LeftWorld="534" RightWorld="756" DyeName="Leica/EYFP" />
        </Spectro>
        <AotfList>
          <Aotf AotfQualifier="20" AotfQualifierName="UV" LightSourceQualifier="20" LightSourceQualifierName="UV" OpenVirtual="0" IsChanged="0" CanDoPulseFreq="0" PulsFreq="0" CanDoTwoLaserPIE="0" TwoLaserPIEPossibleLastState="0" TwoLaserPIEActive="0" AotfType="UV">
            <LaserLineSetting LaserLine="405" IntensityDev="0" IntensityLowDev="0" AOBSIntensityDev="-1" AOBSIntensityLowDev="-1" EnableDoubleMode="0" LineIndex="0" Qualifier="20" SequenceIndex="0" IsLineDeactivated="0" IsLineChecked="1" OutCheckedIntensity="0" SuppressionMode="-1" IsVisible="1" AotfType="UV" IntensityShow="0.00" />
          </Aotf>
          <Aotf AotfQualifier="10" AotfQualifierName="Visible" LightSourceQualifier="10" LightSourceQualifierName="Vis" OpenVirtual="0" IsChanged="0" CanDoPulseFreq="0" PulsFreq="0" CanDoTwoLaserPIE="0" TwoLaserPIEPossibleLastState="0" TwoLaserPIEActive="0" AotfType="Visible">
            <LaserLineSetting LaserLine="458" IntensityDev="0" IntensityLowDev="0" AOBSIntensityDev="-1" AOBSIntensityLowDev="-1" EnableDoubleMode="0" LineIndex="0" Qualifier="10" SequenceIndex="0" IsLineDeactivated="0" IsLineChecked="1" OutCheckedIntensity="0" SuppressionMode="-1" IsVisible="1" AotfType="Visible" IntensityShow="0.00" />
            <LaserLineSetting LaserLine="488" IntensityDev="0" IntensityLowDev="0" AOBSIntensityDev="-1" AOBSIntensityLowDev="-1" EnableDoubleMode="0" LineIndex="1" Qualifier="10" SequenceIndex="0" IsLineDeactivated="0" IsLineChecked="1" OutCheckedIntensity="0" SuppressionMode="-1" IsVisible="1" AotfType="Visible" IntensityShow="0.00" />
            <LaserLineSetting LaserLine="514" IntensityDev="70.004330300141" IntensityLowDev="0" AOBSIntensityDev="-1" AOBSIntensityLowDev="-1" EnableDoubleMode="0" LineIndex="2" Qualifier="10" SequenceIndex="0" IsLineDeactivated="0" IsLineChecked="1" OutCheckedIntensity="0" SuppressionMode="-1" IsVisible="1" AotfType="Visible" IntensityShow="70.00" />
            <LaserLineSetting LaserLine="561" IntensityDev="0" IntensityLowDev="0" AOBSIntensityDev="-1" AOBSIntensityLowDev="-1" EnableDoubleMode="0" LineIndex="3" Qualifier="10" SequenceIndex="0" IsLineDeactivated="0" IsLineChecked="1" OutCheckedIntensity="0" SuppressionMode="-1" IsVisible="1" AotfType="Visible" IntensityShow="0.00" />
            <LaserLineSetting LaserLine="633" IntensityDev="0" IntensityLowDev="0" AOBSIntensityDev="-1" AOBSIntensityLowDev="-1" EnableDoubleMode="0" LineIndex="4" Qualifier="10" SequenceIndex="0" IsLineDeactivated="0" IsLineChecked="1" OutCheckedIntensity="0" SuppressionMode="-1" IsVisible="1" AotfType="Visible" IntensityShow="0.00" />
          </Aotf>
        </AotfList>
        <LUT_List>
          <LUT Channel="1" LutName="Green" />
          <LUT Channel="2" LutName="Red" />
          <LUT Channel="3" LutName="Green" />
          <LUT Channel="1002" LutName="Red" />
          <LUT Channel="1200" LutName="Red" />
          <LUT Channel="1201" LutName="Green" />
          <LUT Channel="2000" LutName="Green" />
          <LUT Channel="2001" LutName="Red" />
          <LUT Channel="2002" LutName="Blue" />
          <LUT Channel="2003" LutName="Gray" />
          <LUT Channel="2004" LutName="Cyan" />
          <LUT Channel="2005" LutName="Magenta" />
          <LUT Channel="2006" LutName="Yellow" />
          <LUT Channel="2007" LutName="Glow" />
          <LUT Channel="3000" LutName="Gray" />
        </LUT_List>
        <DetectorList DetectorAutoSelection="1" InExternalDetectionMode="0">
          <Detector Name="PMT 1" Type="PMT" ScanType="Internal" Channel="1" ChannelName="Channel 1" IsActive="0" Gain="750" Offset="-1" IsSTEDDetector="1" IsFlimDetector="0" IsHPDDetector="0" CanDoTimeGate="0" OffsetShow="-1" GainShow="750" ActiveShow="Inactive" Band="(380nm - 385nm)" LutName="Green" />
          <Detector Name="PMT 2" Type="PMT" ScanType="Internal" Channel="2" ChannelName="Channel 2" IsActive="0" Gain="750" Offset="-1" IsSTEDDetector="1" IsFlimDetector="0" IsHPDDetector="0" CanDoTimeGate="0" OffsetShow="-1" GainShow="750" ActiveShow="Inactive" Band="(386nm - 423nm)" LutName="Red" />
          <Detector Name="HyD 3" Type="HyD" ScanType="Internal" Channel="3" ChannelName="Channel 3" IsActive="1" Gain="39.9993771798705" Offset="-6.6666666666606E-03" IsSTEDDetector="1" IsFlimDetector="0" IsHPDDetector="1" IsEnabled="1" IsHPDOverloaded="0" CanDoPhotonCounting="1" AcquisitionMode="0" AcquisitionModeName="PhotonIntegration" CanDoTimeGate="0" OffsetShow="0" GainShow="40" ActiveShow="Active" Band="(534nm - 756nm)" LutName="Green" />
          <Detector Name="PMT NDD3" Type="PMT" ScanType="TLD" Channel="1002" ChannelName="NDD3" IsActive="0" Gain="0" Offset="0" IsSTEDDetector="0" IsFlimDetector="0" IsHPDDetector="0" CanDoTimeGate="0" OffsetShow="0" GainShow="0" ActiveShow="Inactive" Band="" LutName="Red" />
          <Detector Name="HyD6" Type="HyD" ScanType="RLD" Channel="1200" ChannelName="APD1" IsActive="0" Gain="99.9981315396114" Offset="-6.6666666666606E-03" IsSTEDDetector="0" IsFlimDetector="0" IsHPDDetector="1" IsEnabled="0" IsHPDOverloaded="0" CanDoPhotonCounting="1" AcquisitionMode="0" AcquisitionModeName="PhotonIntegration" CanDoTimeGate="0" OffsetShow="0" GainShow="100" ActiveShow="Inactive" Band="" LutName="Red" />
          <Detector Name="HyD7" Type="HyD" ScanType="RLD" Channel="1201" ChannelName="APD2" IsActive="0" Gain="99.9981315396114" Offset="-6.6666666666606E-03" IsSTEDDetector="0" IsFlimDetector="0" IsHPDDetector="1" IsEnabled="0" IsHPDOverloaded="0" CanDoPhotonCounting="1" AcquisitionMode="0" AcquisitionModeName="PhotonIntegration" CanDoTimeGate="0" OffsetShow="0" GainShow="100" ActiveShow="Inactive" Band="" LutName="Green" />
        </DetectorList>
        <LaserArray>
          <Laser Version="3" Qualifier="10" QualifierName="Visible" LightSourceQualifier="20" LightSourceName="UV" LaserName="Diode 405" PowerState="Off" StedAlignFlag="0" CanDoLinearOutputPower="0" CanDoPulsing="0" CanDoOutputPowerWatt="1" HighPowerModeActive="0" OutputPowerWatt="0" Wavelength="405" CanDoChangeWavelength="0" />
          <Laser Version="3" Qualifier="10" QualifierName="Visible" LightSourceQualifier="10" LightSourceName="Vis" LaserName="Argon" PowerState="On" StedAlignFlag="0" CanDoLinearOutputPower="1" CanDoPulsing="0" CanDoOutputPowerWatt="1" HighPowerModeActive="0" OutputPowerWatt="0.089" OutputPowerPercentage="0.595238095238095" Wavelength="458" CanDoChangeWavelength="0" />
          <Laser Version="3" Qualifier="10" QualifierName="Visible" LightSourceQualifier="10" LightSourceName="Vis" LaserName="DPSS 561" PowerState="On" StedAlignFlag="0" CanDoLinearOutputPower="0" CanDoPulsing="0" CanDoOutputPowerWatt="1" HighPowerModeActive="0" OutputPowerWatt="0" Wavelength="561" CanDoChangeWavelength="0" />
          <Laser Version="3" Qualifier="10" QualifierName="Visible" LightSourceQualifier="10" LightSourceName="Vis" LaserName="HeNe 633" PowerState="On" StedAlignFlag="0" CanDoLinearOutputPower="0" CanDoPulsing="0" CanDoOutputPowerWatt="1" HighPowerModeActive="0" OutputPowerWatt="0" Wavelength="633" CanDoChangeWavelength="0" />
        </LaserArray>
        <OnlineDyeSeparation Enabled="0" KeepRawImage="0" Detectors="0" Channels="0" Normalize="0">
          <OnlineDyeSeparationDetectorList />
          <OnlineDyeSeparationChannelList />
        </OnlineDyeSeparation>
      </ATLConfocalSettingDefinition>
    </Attachment>
  </Image>
</Data>

Px-CFP

<?xml version="1.0"?>
<?xml-stylesheet type="text/xsl" href="LASAF_CIP_HWS3.xsl"?>
<Data>
  <Image>
    <Attachment Name="PreviewMarker" Application="LAS AF" IsPreviewImage="0" />
    <ImageDescription>
      <Name>Line 8 - Peroxisome CFP - Mature arab leaf 2</Name>
      <Size>1.05 MB</Size>
      <UniqueID>eb68d2a2-d75f-11e4-a6bf-eccd6d63b493</UniqueID>
      <Channels>
        <ChannelDescription DataType="0" ChannelTag="0" Resolution="8" NameOfMeasuredQuantity="" Min="0.000000e+000" Max="2.550000e+002" Unit="" LUTName="Cyan" IsLUTInverted="0" BytesInc="0" BitInc="0">
        </ChannelDescription>
      </Channels>
      <Dimensions>
        <DimensionDescription DimID="X" NumberOfElements="1024" Origin="0.00" Length="553.57" Unit="�m" BitInc="0" BytesInc="1" LogicalUnit="pixels" Voxel="0.541">
        </DimensionDescription>
        <DimensionDescription DimID="Y" NumberOfElements="1024" Origin="0.00" Length="553.57" Unit="�m" BitInc="0" BytesInc="1024" LogicalUnit="pixels" Voxel="0.541">
        </DimensionDescription>
      </Dimensions>
      <FileLocation>Z:\CLARITY\Steph\StephsCLARITY GFP lines.lif</FileLocation>
      <StartTime>31/03/2015 3:41:02 PM.753</StartTime>
      <EndTime>31/03/2015 3:41:02 PM.753</EndTime>
      <FrameCount>1 (1 channels, 1 frames)</FrameCount>
    </ImageDescription>
    <TimeStampList NumberOfTimeStamps="1" FirstTimeStampDate="31/03/2015" FirstTimeStampTime="3:41:02 PM" FirstTimeStampMiliSeconds="753">1d06b6ce4792910 <TimeStamp RelativeTime="0" Date="31/03/2015" Time="3:41:02 PM" MiliSeconds="753" /></TimeStampList>
    <Attachment Name="ChannelAttachment" Application="LAS AF">
      <Band>
        <Quantity Value="4.62903486609397E-07" Unit="m" />
        <Quantity Value="5.14059626073781E-07" Unit="m" />
        <Quantity Value="189.996263079223" Unit="V" />
        <Quantity Value="-6.6666666666606E-03" Unit="V" />
      </Band>
    </Attachment>
    <Attachment Name="ImageXMLDocument" Application="LAS AF">
      <RootNode />
    </Attachment>
    <Attachment Name="HardwareSetting" Application="LAS AF" Software="LAS-AF 1.1.0.12420" HardwareServerVersion="Build 12420" SystemType="12" SystemTypeName="TCS SP8" DataSourceType="0" DataSourceTypeName="Confocal">
      <ATLConfocalSettingDefinition VersionNumber="8" UserSettingName="S140" CanDoSTED="0" IsSTEDActive="0" UseSystemOptimizedVoxelCalculation="1" IsUserSettingNameSet="0" BitSize="8" ScanMode="xyz" ZUseMode="2" ZUseModeName="z-wide" ZPosition="10329.2 �m" IsSuperZ="0" ValidBeginStack="0" ValidEndStack="0" Sections="1" StackCalculationMode="2" StackCalculationModeName="System optimized step size" IsZStackAroundCurrent="0" IsMPFormulaForStepSizerUsageActive="0" IsFastZStack="0" ZStackDirectionMode="1" ZStackDirectionModeName="Unidirectional" StagePosX="33308.7 �m" StagePosY="18861.7 �m" StageRangeX="48144.0 �m" StageRangeY="48228.8 �m" Magnification="21" ObjectivePos="5" ObjectiveName="HCX APO L U-V-I    20x/0.50 WATER " ObjectiveNumber="11506147" MicroscopeModel="DM6000B-CFS" IsInverseMicroscopeModel="0" Immersion="WATER" NumericalAperture="0.5" RefractionIndex="1.33" IsFCSFilterAutomationActive="0" IsSMDChaserUVAOTFAutomationActive="0" CanDoCSMode="1" ActiveCS_SubModeForTLD="0" ActiveCS_SubModeForTLDName="Scan-BF" ActiveCS_SubModeForRLD="0" ActiveCS_SubModeForRLDName="Empty" LastNonMP_MFP_FW_Name="" LastNonMP_Pol_FW_Name="" ScanSpeed="200 Hz" InDimension="1024" OutDimension="1024" UseScanFormatRestriction="0" Zoom="1.00 " BaseZoom="0.75" PanFirstDim="8.67361737988404E-19" PanSecondDim="8.67361737988404E-19" ScanDirectionX="1" ScanDirectionXName="Unidirectional" RotatorAngle="-1.12511251125085E-02" LambdaExcitationMode="-1" LambdaExcitationModeBegin="0" LambdaExcitationModeEnd="0" Pinhole="89.2 �m" PinholeAiry="1.00 AU" EmissionWavelengthForPinholeAiryCalculation="580" FrameAverage="1" LineAverage="16" FrameAccumulation="1" Line_Accumulation="1" AreBleachPointsEnabled="0" InTrigger="-1" OutTrigger="-1" IsRoiScanEnable="0" Is3DLimitedRoiScanEnable="0" ZCompensationModes="0" IsConstantIntegrationTimeActive="1" PixelDwellTime="0.0000012" SystemSerialNumber="8100000463">
        <EasySRMappingArray />
        <EasySRSlider SRRelative="75" ThreeDRelative="0" GentleRelative="25" />
        <Quantity Value="0" Unit="m" />
        <AdditionalZPositionList>
          <AdditionalZPosition Valid="1" SuperZMode="1" SuperZModeName="RestrictedRange" ZMode="2" ZUseModeName="z-wide" ZPosition="0.0103292284" />
        </AdditionalZPositionList>
        <ShutterList>
          <Shutter LightSourceQualifier="20" ShutterQualifier="1" LightSourceName="UV" ShutterName="UV" IsActive="1" />
          <Shutter LightSourceQualifier="10" ShutterQualifier="3" LightSourceName="Vis" ShutterName="Visible" IsActive="1" />
        </ShutterList>
        <BleachPoints>
          <LMSDataContainerHeader Version="2">
            <Element Name="BleachPointROISet" Visibility="2" CopyOption="1" UniqueID="2236842f-d760-11e4-a6bf-eccd6d63b493">
              <Data>
                <ROISet ROISetType="1" PossibleChildROITypes="-1" PossibleROITransforms="65535" PossibleROIActions="65535" />
              </Data>
              <Memory Size="0" MemoryBlockID="MemBlock_535" />
              <Children />
            </Element>
          </LMSDataContainerHeader>
        </BleachPoints>
        <ATLConfocalBleachPointsSettings />
        <FilterWheel FluorifierAutoSelection="1" BeamSplitterAutoSelection="1" StedBeamSelectionPinholeCoupling="0" MultiFunctionPortAutoSelection="1">
          <Wheel Qualifier="40" FilterWheelName="Excitation Beam Splitter" FilterIndex="1" FilterName="TD 458/514/561" IsSpectrumTurnMode="0" FilterSpectrumPos="0" IndexChanged="0" SpectrumChanged="0" FilterType="Excitation Beam Splitter" />
          <Wheel Qualifier="180" FilterWheelName="Multi Function Port" FilterIndex="4" FilterName="Substrate " IsSpectrumTurnMode="0" FilterSpectrumPos="0" IndexChanged="0" SpectrumChanged="0" FilterType="Multi Function Port" />
          <Wheel Qualifier="131" FilterWheelName="Notch FW 2" FilterIndex="0" FilterName="Empty" IsSpectrumTurnMode="0" FilterSpectrumPos="0" IndexChanged="0" SpectrumChanged="0" FilterType="Unknown Filter" />
          <Wheel Qualifier="130" FilterWheelName="Polarization FW" FilterIndex="0" FilterName="Empty" IsSpectrumTurnMode="0" FilterSpectrumPos="79696" IndexChanged="0" SpectrumChanged="0" FilterType="Polarization FW" />
          <Wheel Qualifier="170" FilterWheelName="Target Slider" FilterIndex="0" FilterName="Target Park " IsSpectrumTurnMode="0" FilterSpectrumPos="0" IndexChanged="0" SpectrumChanged="0" FilterType="Target Slider" />
          <Wheel Qualifier="31" FilterWheelName="X2 Lens Changer" FilterIndex="0" FilterName="CS2 UV Optics 1 " IsSpectrumTurnMode="0" FilterSpectrumPos="0" IndexChanged="0" SpectrumChanged="0" FilterType="Unknown Filter" />
        </FilterWheel>
        <Spectro>
          <MultiBand Channel="1" ChannelName="Channel 1" LeftWorld="380" RightWorld="385" DyeName="Leica/EYFP" />
          <MultiBand Channel="2" ChannelName="Channel 2" LeftWorld="385" RightWorld="390" DyeName="Leica/Propidium Iodide" />
          <MultiBand Channel="3" ChannelName="Channel 3" LeftWorld="462.903486609397" RightWorld="514.059626073781" DyeName="Leica/ECFP" />
        </Spectro>
        <AotfList>
          <Aotf AotfQualifier="20" AotfQualifierName="UV" LightSourceQualifier="20" LightSourceQualifierName="UV" OpenVirtual="0" IsChanged="0" CanDoPulseFreq="0" PulsFreq="0" CanDoTwoLaserPIE="0" TwoLaserPIEPossibleLastState="0" TwoLaserPIEActive="0" AotfType="UV">
            <LaserLineSetting LaserLine="405" IntensityDev="0" IntensityLowDev="0" AOBSIntensityDev="-1" AOBSIntensityLowDev="-1" EnableDoubleMode="0" LineIndex="0" Qualifier="20" SequenceIndex="0" IsLineDeactivated="0" IsLineChecked="1" OutCheckedIntensity="0" SuppressionMode="-1" IsVisible="1" AotfType="UV" IntensityShow="0.00" />
          </Aotf>
          <Aotf AotfQualifier="10" AotfQualifierName="Visible" LightSourceQualifier="10" LightSourceQualifierName="Vis" OpenVirtual="0" IsChanged="0" CanDoPulseFreq="0" PulsFreq="0" CanDoTwoLaserPIE="0" TwoLaserPIEPossibleLastState="0" TwoLaserPIEActive="0" AotfType="Visible">
            <LaserLineSetting LaserLine="458" IntensityDev="79.9978891940561" IntensityLowDev="0" AOBSIntensityDev="-1" AOBSIntensityLowDev="-1" EnableDoubleMode="0" LineIndex="0" Qualifier="10" SequenceIndex="0" IsLineDeactivated="0" IsLineChecked="1" OutCheckedIntensity="0" SuppressionMode="-1" IsVisible="1" AotfType="Visible" IntensityShow="80.00" />
            <LaserLineSetting LaserLine="488" IntensityDev="0" IntensityLowDev="0" AOBSIntensityDev="-1" AOBSIntensityLowDev="-1" EnableDoubleMode="0" LineIndex="1" Qualifier="10" SequenceIndex="0" IsLineDeactivated="0" IsLineChecked="1" OutCheckedIntensity="0" SuppressionMode="-1" IsVisible="1" AotfType="Visible" IntensityShow="0.00" />
            <LaserLineSetting LaserLine="514" IntensityDev="0" IntensityLowDev="0" AOBSIntensityDev="-1" AOBSIntensityLowDev="-1" EnableDoubleMode="0" LineIndex="2" Qualifier="10" SequenceIndex="0" IsLineDeactivated="0" IsLineChecked="1" OutCheckedIntensity="0" SuppressionMode="-1" IsVisible="1" AotfType="Visible" IntensityShow="0.00" />
            <LaserLineSetting LaserLine="561" IntensityDev="0" IntensityLowDev="0" AOBSIntensityDev="-1" AOBSIntensityLowDev="-1" EnableDoubleMode="0" LineIndex="3" Qualifier="10" SequenceIndex="0" IsLineDeactivated="0" IsLineChecked="1" OutCheckedIntensity="0" SuppressionMode="-1" IsVisible="1" AotfType="Visible" IntensityShow="0.00" />
            <LaserLineSetting LaserLine="633" IntensityDev="0" IntensityLowDev="0" AOBSIntensityDev="-1" AOBSIntensityLowDev="-1" EnableDoubleMode="0" LineIndex="4" Qualifier="10" SequenceIndex="0" IsLineDeactivated="0" IsLineChecked="1" OutCheckedIntensity="0" SuppressionMode="-1" IsVisible="1" AotfType="Visible" IntensityShow="0.00" />
          </Aotf>
        </AotfList>
        <LUT_List>
          <LUT Channel="1" LutName="Red" />
          <LUT Channel="2" LutName="Green" />
          <LUT Channel="3" LutName="Cyan" />
          <LUT Channel="1002" LutName="Red" />
          <LUT Channel="1200" LutName="Red" />
          <LUT Channel="1201" LutName="Green" />
          <LUT Channel="2000" LutName="Green" />
          <LUT Channel="2001" LutName="Red" />
          <LUT Channel="2002" LutName="Blue" />
          <LUT Channel="2003" LutName="Gray" />
          <LUT Channel="2004" LutName="Cyan" />
          <LUT Channel="2005" LutName="Magenta" />
          <LUT Channel="2006" LutName="Yellow" />
          <LUT Channel="2007" LutName="Glow" />
          <LUT Channel="3000" LutName="Gray" />
        </LUT_List>
        <DetectorList DetectorAutoSelection="1" InExternalDetectionMode="0">
          <Detector Name="PMT 1" Type="PMT" ScanType="Internal" Channel="1" ChannelName="Channel 1" IsActive="0" Gain="530.003051804379" Offset="-1.8" IsSTEDDetector="1" IsFlimDetector="0" IsHPDDetector="0" CanDoTimeGate="0" OffsetShow="-2" GainShow="530" ActiveShow="Inactive" Band="(380nm - 385nm)" LutName="Red" />
          <Detector Name="PMT 2" Type="PMT" ScanType="Internal" Channel="2" ChannelName="Channel 2" IsActive="0" Gain="600.003814755474" Offset="-1" IsSTEDDetector="1" IsFlimDetector="0" IsHPDDetector="0" CanDoTimeGate="0" OffsetShow="-1" GainShow="600" ActiveShow="Inactive" Band="(385nm - 390nm)" LutName="Green" />
          <Detector Name="HyD 3" Type="HyD" ScanType="Internal" Channel="3" ChannelName="Channel 3" IsActive="1" Gain="189.996263079223" Offset="-6.6666666666606E-03" IsSTEDDetector="1" IsFlimDetector="0" IsHPDDetector="1" IsEnabled="1" IsHPDOverloaded="0" CanDoPhotonCounting="1" AcquisitionMode="0" AcquisitionModeName="PhotonIntegration" CanDoTimeGate="0" OffsetShow="0" GainShow="190" ActiveShow="Active" Band="(463nm - 514nm)" LutName="Cyan" />
          <Detector Name="PMT NDD3" Type="PMT" ScanType="TLD" Channel="1002" ChannelName="NDD3" IsActive="0" Gain="0" Offset="0" IsSTEDDetector="0" IsFlimDetector="0" IsHPDDetector="0" CanDoTimeGate="0" OffsetShow="0" GainShow="0" ActiveShow="Inactive" Band="" LutName="Red" />
          <Detector Name="HyD6" Type="HyD" ScanType="RLD" Channel="1200" ChannelName="APD1" IsActive="0" Gain="99.9981315396114" Offset="-6.6666666666606E-03" IsSTEDDetector="0" IsFlimDetector="0" IsHPDDetector="1" IsEnabled="0" IsHPDOverloaded="0" CanDoPhotonCounting="1" AcquisitionMode="0" AcquisitionModeName="PhotonIntegration" CanDoTimeGate="0" OffsetShow="0" GainShow="100" ActiveShow="Inactive" Band="" LutName="Red" />
          <Detector Name="HyD7" Type="HyD" ScanType="RLD" Channel="1201" ChannelName="APD2" IsActive="0" Gain="99.9981315396114" Offset="-6.6666666666606E-03" IsSTEDDetector="0" IsFlimDetector="0" IsHPDDetector="1" IsEnabled="0" IsHPDOverloaded="0" CanDoPhotonCounting="1" AcquisitionMode="0" AcquisitionModeName="PhotonIntegration" CanDoTimeGate="0" OffsetShow="0" GainShow="100" ActiveShow="Inactive" Band="" LutName="Green" />
        </DetectorList>
        <LaserArray>
          <Laser Version="3" Qualifier="10" QualifierName="Visible" LightSourceQualifier="20" LightSourceName="UV" LaserName="Diode 405" PowerState="On" StedAlignFlag="0" CanDoLinearOutputPower="0" CanDoPulsing="0" CanDoOutputPowerWatt="1" HighPowerModeActive="0" OutputPowerWatt="0" Wavelength="405" CanDoChangeWavelength="0" />
          <Laser Version="3" Qualifier="10" QualifierName="Visible" LightSourceQualifier="10" LightSourceName="Vis" LaserName="Argon" PowerState="On" StedAlignFlag="0" CanDoLinearOutputPower="1" CanDoPulsing="0" CanDoOutputPowerWatt="1" HighPowerModeActive="0" OutputPowerWatt="0.089" OutputPowerPercentage="0.595238095238095" Wavelength="458" CanDoChangeWavelength="0" />
          <Laser Version="3" Qualifier="10" QualifierName="Visible" LightSourceQualifier="10" LightSourceName="Vis" LaserName="DPSS 561" PowerState="On" StedAlignFlag="0" CanDoLinearOutputPower="0" CanDoPulsing="0" CanDoOutputPowerWatt="1" HighPowerModeActive="0" OutputPowerWatt="0" Wavelength="561" CanDoChangeWavelength="0" />
          <Laser Version="3" Qualifier="10" QualifierName="Visible" LightSourceQualifier="10" LightSourceName="Vis" LaserName="HeNe 633" PowerState="On" StedAlignFlag="0" CanDoLinearOutputPower="0" CanDoPulsing="0" CanDoOutputPowerWatt="1" HighPowerModeActive="0" OutputPowerWatt="0" Wavelength="633" CanDoChangeWavelength="0" />
        </LaserArray>
        <OnlineDyeSeparation Enabled="0" KeepRawImage="0" Detectors="0" Channels="0" Normalize="0">
          <OnlineDyeSeparationDetectorList />
          <OnlineDyeSeparationChannelList />
        </OnlineDyeSeparation>
      </ATLConfocalSettingDefinition>
    </Attachment>
    <Attachment Name="ViewerScaling" Application="LAS AF" Version="1.0">
      <ChannelScalingInfo BackgroundLutName="" WhiteValue="0.598798688644856" BlackValue="0.0210153067852693" GammaValue="1" Automatic="0" />
    </Attachment>
  </Image>
</Data>

Px-CFP_negative

<?xml version="1.0"?>
<?xml-stylesheet type="text/xsl" href="LASAF_CIP_HWS3.xsl"?>
<Data>
  <Image>
    <Attachment Name="PreviewMarker" Application="LAS AF" IsPreviewImage="0" />
    <ImageDescription>
      <Name>WT - CFP negative control</Name>
      <Size>1.05 MB</Size>
      <UniqueID>38ddb6fb-d770-11e4-a6bf-eccd6d63b493</UniqueID>
      <Channels>
        <ChannelDescription DataType="0" ChannelTag="0" Resolution="8" NameOfMeasuredQuantity="" Min="0.000000e+000" Max="2.550000e+002" Unit="" LUTName="Cyan" IsLUTInverted="0" BytesInc="0" BitInc="0">
        </ChannelDescription>
      </Channels>
      <Dimensions>
        <DimensionDescription DimID="X" NumberOfElements="1024" Origin="0.00" Length="553.57" Unit="�m" BitInc="0" BytesInc="1" LogicalUnit="pixels" Voxel="0.541">
        </DimensionDescription>
        <DimensionDescription DimID="Y" NumberOfElements="1024" Origin="0.00" Length="553.57" Unit="�m" BitInc="0" BytesInc="1024" LogicalUnit="pixels" Voxel="0.541">
        </DimensionDescription>
      </Dimensions>
      <FileLocation>Z:\CLARITY\Steph\StephsCLARITY GFP lines.lif</FileLocation>
      <StartTime>31/03/2015 5:37:39 PM.251</StartTime>
      <EndTime>31/03/2015 5:37:39 PM.251</EndTime>
      <FrameCount>1 (1 channels, 1 frames)</FrameCount>
    </ImageDescription>
    <TimeStampList NumberOfTimeStamps="1" FirstTimeStampDate="31/03/2015" FirstTimeStampTime="5:37:39 PM" FirstTimeStampMiliSeconds="251">1d06b7d2eb60830 <TimeStamp RelativeTime="0" Date="31/03/2015" Time="5:37:39 PM" MiliSeconds="251" /></TimeStampList>
    <Attachment Name="ChannelAttachment" Application="LAS AF">
      <Band>
        <Quantity Value="0.000000463" Unit="m" />
        <Quantity Value="0.000000514" Unit="m" />
        <Quantity Value="189.996263079223" Unit="V" />
        <Quantity Value="-6.6666666666606E-03" Unit="V" />
      </Band>
    </Attachment>
    <Attachment Name="ViewerScaling" Application="LAS AF">
      <ChannelScalingInfo BackgroundLutName="" WhiteValue="1" BlackValue="0" GammaValue="1" Automatic="0" />
    </Attachment>
    <Attachment Name="ImageXMLDocument" Application="LAS AF">
      <RootNode />
    </Attachment>
    <Attachment Name="HardwareSetting" Application="LAS AF" Software="LAS-AF 1.1.0.12420" HardwareServerVersion="Build 12420" SystemType="12" SystemTypeName="TCS SP8" DataSourceType="0" DataSourceTypeName="Confocal">
      <ATLConfocalSettingDefinition VersionNumber="8" UserSettingName="S230" CanDoSTED="0" IsSTEDActive="0" UseSystemOptimizedVoxelCalculation="1" IsUserSettingNameSet="0" BitSize="8" ScanMode="xyz" ZUseMode="2" ZUseModeName="z-wide" ZPosition="10701.7 �m" IsSuperZ="0" ValidBeginStack="0" ValidEndStack="0" Sections="1" StackCalculationMode="2" StackCalculationModeName="System optimized step size" IsZStackAroundCurrent="0" IsMPFormulaForStepSizerUsageActive="0" IsFastZStack="0" ZStackDirectionMode="1" ZStackDirectionModeName="Unidirectional" StagePosX="25536.2 �m" StagePosY="13646.6 �m" StageRangeX="48144.0 �m" StageRangeY="48228.8 �m" Magnification="21" ObjectivePos="5" ObjectiveName="HCX APO L U-V-I    20x/0.50 WATER " ObjectiveNumber="11506147" MicroscopeModel="DM6000B-CFS" IsInverseMicroscopeModel="0" Immersion="WATER" NumericalAperture="0.5" RefractionIndex="1.33" IsFCSFilterAutomationActive="0" IsSMDChaserUVAOTFAutomationActive="0" CanDoCSMode="1" ActiveCS_SubModeForTLD="0" ActiveCS_SubModeForTLDName="Scan-BF" ActiveCS_SubModeForRLD="0" ActiveCS_SubModeForRLDName="Empty" LastNonMP_MFP_FW_Name="" LastNonMP_Pol_FW_Name="" ScanSpeed="200 Hz" InDimension="1024" OutDimension="1024" UseScanFormatRestriction="0" Zoom="1.00 " BaseZoom="0.75" PanFirstDim="8.67361737988404E-19" PanSecondDim="8.67361737988404E-19" ScanDirectionX="1" ScanDirectionXName="Unidirectional" RotatorAngle="-1.12511251125085E-02" LambdaExcitationMode="-1" LambdaExcitationModeBegin="0" LambdaExcitationModeEnd="0" Pinhole="89.2 �m" PinholeAiry="1.00 AU" EmissionWavelengthForPinholeAiryCalculation="580" FrameAverage="1" LineAverage="16" FrameAccumulation="1" Line_Accumulation="1" AreBleachPointsEnabled="0" InTrigger="-1" OutTrigger="-1" IsRoiScanEnable="0" Is3DLimitedRoiScanEnable="0" ZCompensationModes="0" IsConstantIntegrationTimeActive="1" PixelDwellTime="0.0000012" SystemSerialNumber="8100000463">
        <EasySRMappingArray />
        <EasySRSlider SRRelative="75" ThreeDRelative="0" GentleRelative="25" />
        <Quantity Value="0" Unit="m" />
        <AdditionalZPositionList>
          <AdditionalZPosition Valid="1" SuperZMode="1" SuperZModeName="RestrictedRange" ZMode="2" ZUseModeName="z-wide" ZPosition="0.0107016664" />
        </AdditionalZPositionList>
        <ShutterList>
          <Shutter LightSourceQualifier="20" ShutterQualifier="1" LightSourceName="UV" ShutterName="UV" IsActive="0" />
          <Shutter LightSourceQualifier="10" ShutterQualifier="3" LightSourceName="Vis" ShutterName="Visible" IsActive="1" />
        </ShutterList>
        <BleachPoints>
          <LMSDataContainerHeader Version="2">
            <Element Name="BleachPointROISet" Visibility="2" CopyOption="1" UniqueID="6c744be6-d770-11e4-a6bf-eccd6d63b493">
              <Data>
                <ROISet ROISetType="1" PossibleChildROITypes="-1" PossibleROITransforms="65535" PossibleROIActions="65535" />
              </Data>
              <Memory Size="0" MemoryBlockID="MemBlock_763" />
              <Children />
            </Element>
          </LMSDataContainerHeader>
        </BleachPoints>
        <ATLConfocalBleachPointsSettings />
        <FilterWheel FluorifierAutoSelection="1" BeamSplitterAutoSelection="1" StedBeamSelectionPinholeCoupling="0" MultiFunctionPortAutoSelection="1">
          <Wheel Qualifier="40" FilterWheelName="Excitation Beam Splitter" FilterIndex="1" FilterName="TD 458/514/561" IsSpectrumTurnMode="0" FilterSpectrumPos="0" IndexChanged="0" SpectrumChanged="0" FilterType="Excitation Beam Splitter" />
          <Wheel Qualifier="180" FilterWheelName="Multi Function Port" FilterIndex="4" FilterName="Substrate " IsSpectrumTurnMode="0" FilterSpectrumPos="0" IndexChanged="0" SpectrumChanged="0" FilterType="Multi Function Port" />
          <Wheel Qualifier="131" FilterWheelName="Notch FW 2" FilterIndex="0" FilterName="Empty" IsSpectrumTurnMode="0" FilterSpectrumPos="0" IndexChanged="0" SpectrumChanged="0" FilterType="Unknown Filter" />
          <Wheel Qualifier="130" FilterWheelName="Polarization FW" FilterIndex="0" FilterName="Empty" IsSpectrumTurnMode="0" FilterSpectrumPos="79696" IndexChanged="0" SpectrumChanged="0" FilterType="Polarization FW" />
          <Wheel Qualifier="170" FilterWheelName="Target Slider" FilterIndex="0" FilterName="Target Park " IsSpectrumTurnMode="0" FilterSpectrumPos="0" IndexChanged="0" SpectrumChanged="0" FilterType="Target Slider" />
          <Wheel Qualifier="31" FilterWheelName="X2 Lens Changer" FilterIndex="0" FilterName="CS2 UV Optics 1 " IsSpectrumTurnMode="0" FilterSpectrumPos="0" IndexChanged="0" SpectrumChanged="0" FilterType="Unknown Filter" />
        </FilterWheel>
        <Spectro>
          <MultiBand Channel="1" ChannelName="Channel 1" LeftWorld="380" RightWorld="385" DyeName="Leica/EYFP" />
          <MultiBand Channel="2" ChannelName="Channel 2" LeftWorld="409.621526023242" RightWorld="414.621526023242" DyeName="Leica/DAPI" />
          <MultiBand Channel="3" ChannelName="Channel 3" LeftWorld="463" RightWorld="514" DyeName="Leica/ECFP" />
        </Spectro>
        <AotfList>
          <Aotf AotfQualifier="20" AotfQualifierName="UV" LightSourceQualifier="20" LightSourceQualifierName="UV" OpenVirtual="0" IsChanged="0" CanDoPulseFreq="0" PulsFreq="0" CanDoTwoLaserPIE="0" TwoLaserPIEPossibleLastState="0" TwoLaserPIEActive="0" AotfType="UV">
            <LaserLineSetting LaserLine="405" IntensityDev="39.9987702145976" IntensityLowDev="0" AOBSIntensityDev="-1" AOBSIntensityLowDev="-1" EnableDoubleMode="0" LineIndex="0" Qualifier="20" SequenceIndex="0" IsLineDeactivated="0" IsLineChecked="1" OutCheckedIntensity="0" SuppressionMode="-1" IsVisible="1" AotfType="UV" IntensityShow="40.00" />
          </Aotf>
          <Aotf AotfQualifier="10" AotfQualifierName="Visible" LightSourceQualifier="10" LightSourceQualifierName="Vis" OpenVirtual="0" IsChanged="0" CanDoPulseFreq="0" PulsFreq="0" CanDoTwoLaserPIE="0" TwoLaserPIEPossibleLastState="0" TwoLaserPIEActive="0" AotfType="Visible">
            <LaserLineSetting LaserLine="458" IntensityDev="79.9978891940561" IntensityLowDev="0" AOBSIntensityDev="-1" AOBSIntensityLowDev="-1" EnableDoubleMode="0" LineIndex="0" Qualifier="10" SequenceIndex="0" IsLineDeactivated="0" IsLineChecked="1" OutCheckedIntensity="0" SuppressionMode="-1" IsVisible="1" AotfType="Visible" IntensityShow="80.00" />
            <LaserLineSetting LaserLine="488" IntensityDev="0" IntensityLowDev="0" AOBSIntensityDev="-1" AOBSIntensityLowDev="-1" EnableDoubleMode="0" LineIndex="1" Qualifier="10" SequenceIndex="0" IsLineDeactivated="0" IsLineChecked="1" OutCheckedIntensity="0" SuppressionMode="-1" IsVisible="1" AotfType="Visible" IntensityShow="0.00" />
            <LaserLineSetting LaserLine="514" IntensityDev="0" IntensityLowDev="0" AOBSIntensityDev="-1" AOBSIntensityLowDev="-1" EnableDoubleMode="0" LineIndex="2" Qualifier="10" SequenceIndex="0" IsLineDeactivated="0" IsLineChecked="1" OutCheckedIntensity="0" SuppressionMode="-1" IsVisible="1" AotfType="Visible" IntensityShow="0.00" />
            <LaserLineSetting LaserLine="561" IntensityDev="0" IntensityLowDev="0" AOBSIntensityDev="-1" AOBSIntensityLowDev="-1" EnableDoubleMode="0" LineIndex="3" Qualifier="10" SequenceIndex="0" IsLineDeactivated="0" IsLineChecked="1" OutCheckedIntensity="0" SuppressionMode="-1" IsVisible="1" AotfType="Visible" IntensityShow="0.00" />
            <LaserLineSetting LaserLine="633" IntensityDev="0" IntensityLowDev="0" AOBSIntensityDev="-1" AOBSIntensityLowDev="-1" EnableDoubleMode="0" LineIndex="4" Qualifier="10" SequenceIndex="0" IsLineDeactivated="0" IsLineChecked="1" OutCheckedIntensity="0" SuppressionMode="-1" IsVisible="1" AotfType="Visible" IntensityShow="0.00" />
          </Aotf>
        </AotfList>
        <LUT_List>
          <LUT Channel="1" LutName="Red" />
          <LUT Channel="2" LutName="Blue" />
          <LUT Channel="3" LutName="Cyan" />
          <LUT Channel="1002" LutName="Red" />
          <LUT Channel="1200" LutName="Red" />
          <LUT Channel="1201" LutName="Green" />
          <LUT Channel="2000" LutName="Green" />
          <LUT Channel="2001" LutName="Red" />
          <LUT Channel="2002" LutName="Blue" />
          <LUT Channel="2003" LutName="Gray" />
          <LUT Channel="2004" LutName="Cyan" />
          <LUT Channel="2005" LutName="Magenta" />
          <LUT Channel="2006" LutName="Yellow" />
          <LUT Channel="2007" LutName="Glow" />
          <LUT Channel="3000" LutName="Gray" />
        </LUT_List>
        <DetectorList DetectorAutoSelection="1" InExternalDetectionMode="0">
          <Detector Name="PMT 1" Type="PMT" ScanType="Internal" Channel="1" ChannelName="Channel 1" IsActive="0" Gain="530.003051804379" Offset="-1.8" IsSTEDDetector="1" IsFlimDetector="0" IsHPDDetector="0" CanDoTimeGate="0" OffsetShow="-2" GainShow="530" ActiveShow="Inactive" Band="(380nm - 385nm)" LutName="Red" />
          <Detector Name="PMT 2" Type="PMT" ScanType="Internal" Channel="2" ChannelName="Channel 2" IsActive="0" Gain="750" Offset="-1" IsSTEDDetector="1" IsFlimDetector="0" IsHPDDetector="0" CanDoTimeGate="0" OffsetShow="-1" GainShow="750" ActiveShow="Inactive" Band="(410nm - 415nm)" LutName="Blue" />
          <Detector Name="HyD 3" Type="HyD" ScanType="Internal" Channel="3" ChannelName="Channel 3" IsActive="1" Gain="189.996263079223" Offset="-6.6666666666606E-03" IsSTEDDetector="1" IsFlimDetector="0" IsHPDDetector="1" IsEnabled="1" IsHPDOverloaded="0" CanDoPhotonCounting="1" AcquisitionMode="0" AcquisitionModeName="PhotonIntegration" CanDoTimeGate="0" OffsetShow="0" GainShow="190" ActiveShow="Active" Band="(463nm - 514nm)" LutName="Cyan" />
          <Detector Name="PMT NDD3" Type="PMT" ScanType="TLD" Channel="1002" ChannelName="NDD3" IsActive="0" Gain="0" Offset="0" IsSTEDDetector="0" IsFlimDetector="0" IsHPDDetector="0" CanDoTimeGate="0" OffsetShow="0" GainShow="0" ActiveShow="Inactive" Band="" LutName="Red" />
          <Detector Name="HyD6" Type="HyD" ScanType="RLD" Channel="1200" ChannelName="APD1" IsActive="0" Gain="99.9981315396114" Offset="-6.6666666666606E-03" IsSTEDDetector="0" IsFlimDetector="0" IsHPDDetector="1" IsEnabled="0" IsHPDOverloaded="0" CanDoPhotonCounting="1" AcquisitionMode="0" AcquisitionModeName="PhotonIntegration" CanDoTimeGate="0" OffsetShow="0" GainShow="100" ActiveShow="Inactive" Band="" LutName="Red" />
          <Detector Name="HyD7" Type="HyD" ScanType="RLD" Channel="1201" ChannelName="APD2" IsActive="0" Gain="99.9981315396114" Offset="-6.6666666666606E-03" IsSTEDDetector="0" IsFlimDetector="0" IsHPDDetector="1" IsEnabled="0" IsHPDOverloaded="0" CanDoPhotonCounting="1" AcquisitionMode="0" AcquisitionModeName="PhotonIntegration" CanDoTimeGate="0" OffsetShow="0" GainShow="100" ActiveShow="Inactive" Band="" LutName="Green" />
        </DetectorList>
        <LaserArray>
          <Laser Version="3" Qualifier="10" QualifierName="Visible" LightSourceQualifier="20" LightSourceName="UV" LaserName="Diode 405" PowerState="On" StedAlignFlag="0" CanDoLinearOutputPower="0" CanDoPulsing="0" CanDoOutputPowerWatt="1" HighPowerModeActive="0" OutputPowerWatt="0" Wavelength="405" CanDoChangeWavelength="0" />
          <Laser Version="3" Qualifier="10" QualifierName="Visible" LightSourceQualifier="10" LightSourceName="Vis" LaserName="Argon" PowerState="On" StedAlignFlag="0" CanDoLinearOutputPower="1" CanDoPulsing="0" CanDoOutputPowerWatt="1" HighPowerModeActive="0" OutputPowerWatt="0.089" OutputPowerPercentage="0.595238095238095" Wavelength="458" CanDoChangeWavelength="0" />
          <Laser Version="3" Qualifier="10" QualifierName="Visible" LightSourceQualifier="10" LightSourceName="Vis" LaserName="DPSS 561" PowerState="On" StedAlignFlag="0" CanDoLinearOutputPower="0" CanDoPulsing="0" CanDoOutputPowerWatt="1" HighPowerModeActive="0" OutputPowerWatt="0" Wavelength="561" CanDoChangeWavelength="0" />
          <Laser Version="3" Qualifier="10" QualifierName="Visible" LightSourceQualifier="10" LightSourceName="Vis" LaserName="HeNe 633" PowerState="On" StedAlignFlag="0" CanDoLinearOutputPower="0" CanDoPulsing="0" CanDoOutputPowerWatt="1" HighPowerModeActive="0" OutputPowerWatt="0" Wavelength="633" CanDoChangeWavelength="0" />
        </LaserArray>
        <OnlineDyeSeparation Enabled="0" KeepRawImage="0" Detectors="0" Channels="0" Normalize="0">
          <OnlineDyeSeparationDetectorList />
          <OnlineDyeSeparationChannelList />
        </OnlineDyeSeparation>
      </ATLConfocalSettingDefinition>
    </Attachment>
  </Image>
</Data>

Rubisco_Immuno

<?xml version="1.0"?>
<?xml-stylesheet type="text/xsl" href="LASAF_WFIP.xsl"?>
<Data>
  <Image>
    <Attachment Name="PreviewMarker" Application="LAS AF" IsPreviewImage="0" />
    <ImageDescription>
      <Name>Series005</Name>
      <Size>908.07 MB</Size>
      <Channels>
        <ChannelDescription DataType="0" ChannelTag="0" Resolution="8" NameOfMeasuredQuantity="" Min="0.000000e+000" Max="2.550000e+002" Unit="" LUTName="Green" IsLUTInverted="0" BytesInc="0" BitInc="0">
        </ChannelDescription>
        <ChannelDescription DataType="0" ChannelTag="0" Resolution="8" NameOfMeasuredQuantity="" Min="0.000000e+000" Max="2.550000e+002" Unit="" LUTName="Red" IsLUTInverted="0" BytesInc="1048576" BitInc="0">
        </ChannelDescription>
      </Channels>
      <Dimensions>
        <DimensionDescription DimID="X" NumberOfElements="1024" Origin="0.00" Length="276.79" Unit="�m" BitInc="0" BytesInc="1" LogicalUnit="pixels" Voxel="0.270">
        </DimensionDescription>
        <DimensionDescription DimID="Y" NumberOfElements="1024" Origin="0.00" Length="276.79" Unit="�m" BitInc="0" BytesInc="1024" LogicalUnit="pixels" Voxel="0.270">
        </DimensionDescription>
        <DimensionDescription DimID="Z" NumberOfElements="433" Origin="107.36" Length="-216.09" Unit="�m" BitInc="0" BytesInc="2097152" LogicalUnit="sections" Voxel="-0.499">
        </DimensionDescription>
      </Dimensions>
      <FileLocation>C:\Users\PlantScience\Documents\William\PhD\CLARITY paper\Photos_from_Canberra\Ant_Will\CLARITY-rubisco3.lif</FileLocation>
      <FrameCount>866 (2 channels, 433 frames)</FrameCount>
      <FluoDescription />
    </ImageDescription>
    <TimeStampList NumberOfTimeStamps="866">1cfc8cfd4f671e0 1cfc8cfd4f671e0 1cfc8cfdb195650 1cfc8cfdb195650 1cfc8cfe13caff0 1cfc8cfe13caff0 1cfc8cfe75f9460 1cfc8cfe75f9460 1cfc8cfed82c6f0 1cfc8cfed82c6f0 1cfc8cff3a5ab60 1cfc8cff3a5ab60 1cfc8cff9c88fd0 1cfc8cff9c88fd0 1cfc8cfffebe970 1cfc8cfffebe970 1cfc8d0060ecde0 1cfc8d0060ecde0 1cfc8d00c322780 1cfc8d00c322780 1cfc8d012550bf0 1cfc8d012550bf0 1cfc8d01877f060 1cfc8d01877f060 1cfc8d01e9b22f0 1cfc8d01e9b22f0 1cfc8d024be0760 1cfc8d024be0760 1cfc8d02ae16100 1cfc8d02ae16100 1cfc8d031044570 1cfc8d031044570 1cfc8d0372729e0 1cfc8d0372729e0 1cfc8d03d4a5c70 1cfc8d03d4a5c70 1cfc8d0436d40e0 1cfc8d0436d40e0 1cfc8d049902550 1cfc8d049902550 1cfc8d04fb37ef0 1cfc8d04fb37ef0 1cfc8d055d66360 1cfc8d055d66360 1cfc8d05bf995f0 1cfc8d05bf995f0 1cfc8d0621c7a60 1cfc8d0621c7a60 1cfc8d0683f5ed0 1cfc8d0683f5ed0 1cfc8d06e62b870 1cfc8d06e62b870 1cfc8d074859ce0 1cfc8d074859ce0 1cfc8d07aa8cf70 1cfc8d07aa8cf70 1cfc8d080cbb3e0 1cfc8d080cbb3e0 1cfc8d086ee9850 1cfc8d086ee9850 1cfc8d08d11f1f0 1cfc8d08d11f1f0 1cfc8d09334d660 1cfc8d09334d660 1cfc8d0995808f0 1cfc8d0995808f0 1cfc8d09f7aed60 1cfc8d09f7aed60 1cfc8d0a59dd1d0 1cfc8d0a59dd1d0 1cfc8d0abc12b70 1cfc8d0abc12b70 1cfc8d0b1e40fe0 1cfc8d0b1e40fe0 1cfc8d0b8074270 1cfc8d0b8074270 1cfc8d0be2a26e0 1cfc8d0be2a26e0 1cfc8d0c44d0b50 1cfc8d0c44d0b50 1cfc8d0ca7064f0 1cfc8d0ca7064f0 1cfc8d0d0934960 1cfc8d0d0934960 1cfc8d0d6b67bf0 1cfc8d0d6b67bf0 1cfc8d0dcd96060 1cfc8d0dcd96060 1cfc8d0e2fc44d0 1cfc8d0e2fc44d0 1cfc8d0e91f9e70 1cfc8d0e91f9e70 1cfc8d0ef4282e0 1cfc8d0ef4282e0 1cfc8d0f565b570 1cfc8d0f565b570 1cfc8d0fb8899e0 1cfc8d0fb8899e0 1cfc8d101ab7e50 1cfc8d101ab7e50 1cfc8d107ced7f0 1cfc8d107ced7f0 1cfc8d10df1bc60 1cfc8d10df1bc60 1cfc8d114151600 1cfc8d114151600 1cfc8d11a37fa70 1cfc8d11a37fa70 1cfc8d1205adee0 1cfc8d1205adee0 1cfc8d1267e1170 1cfc8d1267e1170 1cfc8d12ca0f5e0 1cfc8d12ca0f5e0 1cfc8d132c3da50 1cfc8d132c3da50 1cfc8d138e733f0 1cfc8d138e733f0 1cfc8d13f0a1860 1cfc8d13f0a1860 1cfc8d1452d4af0 1cfc8d1452d4af0 1cfc8d14b502f60 1cfc8d14b502f60 1cfc8d1517313d0 1cfc8d1517313d0 1cfc8d157966d70 1cfc8d157966d70 1cfc8d15db951e0 1cfc8d15db951e0 1cfc8d163dc8470 1cfc8d163dc8470 1cfc8d169ff68e0 1cfc8d169ff68e0 1cfc8d170224d50 1cfc8d170224d50 1cfc8d17645a6f0 1cfc8d17645a6f0 1cfc8d17c688b60 1cfc8d17c688b60 1cfc8d1828bbdf0 1cfc8d1828bbdf0 1cfc8d188aea260 1cfc8d188aea260 1cfc8d18ed186d0 1cfc8d18ed186d0 1cfc8d194f4e070 1cfc8d194f4e070 1cfc8d19b17c4e0 1cfc8d19b17c4e0 1cfc8d1a13af770 1cfc8d1a13af770 1cfc8d1a75ddbe0 1cfc8d1a75ddbe0 1cfc8d1ad80c050 1cfc8d1ad80c050 1cfc8d1b3a419f0 1cfc8d1b3a419f0 1cfc8d1b9c6fe60 1cfc8d1b9c6fe60 1cfc8d1bfea30f0 1cfc8d1bfea30f0 1cfc8d1c60d1560 1cfc8d1c60d1560 1cfc8d1cc2ff9d0 1cfc8d1cc2ff9d0 1cfc8d1d2535370 1cfc8d1d2535370 1cfc8d1d87637e0 1cfc8d1d87637e0 1cfc8d1de996a70 1cfc8d1de996a70 1cfc8d1e4bc4ee0 1cfc8d1e4bc4ee0 1cfc8d1eadf3350 1cfc8d1eadf3350 1cfc8d1f1028cf0 1cfc8d1f1028cf0 1cfc8d1f7257160 1cfc8d1f7257160 1cfc8d1fd48a3f0 1cfc8d1fd48a3f0 1cfc8d2036b8860 1cfc8d2036b8860 1cfc8d2098e6cd0 1cfc8d2098e6cd0 1cfc8d20fb1c670 1cfc8d20fb1c670 1cfc8d215d4aae0 1cfc8d215d4aae0 1cfc8d21bf80480 1cfc8d21bf80480 1cfc8d2221ae8f0 1cfc8d2221ae8f0 1cfc8d2283dcd60 1cfc8d2283dcd60 1cfc8d22e60fff0 1cfc8d22e60fff0 1cfc8d23483e460 1cfc8d23483e460 1cfc8d23aa6c8d0 1cfc8d23aa6c8d0 1cfc8d240ca2270 1cfc8d240ca2270 1cfc8d246ed06e0 1cfc8d246ed06e0 1cfc8d24d103970 1cfc8d24d103970 1cfc8d253331de0 1cfc8d253331de0 1cfc8d259560250 1cfc8d259560250 1cfc8d25f795bf0 1cfc8d25f795bf0 1cfc8d2659c4060 1cfc8d2659c4060 1cfc8d26bbf72f0 1cfc8d26bbf72f0 1cfc8d271e25760 1cfc8d271e25760 1cfc8d278053bd0 1cfc8d278053bd0 1cfc8d27e289570 1cfc8d27e289570 1cfc8d2844b79e0 1cfc8d2844b79e0 1cfc8d28a6eac70 1cfc8d28a6eac70 1cfc8d2909190e0 1cfc8d2909190e0 1cfc8d296b47550 1cfc8d296b47550 1cfc8d29cd7cef0 1cfc8d29cd7cef0 1cfc8d2a2fab360 1cfc8d2a2fab360 1cfc8d2a91de5f0 1cfc8d2a91de5f0 1cfc8d2af40ca60 1cfc8d2af40ca60 1cfc8d2b563aed0 1cfc8d2b563aed0 1cfc8d2bb870870 1cfc8d2bb870870 1cfc8d2c1a9ece0 1cfc8d2c1a9ece0 1cfc8d2c7cd1f70 1cfc8d2c7cd1f70 1cfc8d2cdf003e0 1cfc8d2cdf003e0 1cfc8d2d412e850 1cfc8d2d412e850 1cfc8d2da3641f0 1cfc8d2da3641f0 1cfc8d2e0592660 1cfc8d2e0592660 1cfc8d2e67c58f0 1cfc8d2e67c58f0 1cfc8d2ec9f3d60 1cfc8d2ec9f3d60 1cfc8d2f2c221d0 1cfc8d2f2c221d0 1cfc8d2f8e57b70 1cfc8d2f8e57b70 1cfc8d2ff085fe0 1cfc8d2ff085fe0 1cfc8d3052b9270 1cfc8d3052b9270 1cfc8d30b4e76e0 1cfc8d30b4e76e0 1cfc8d311715b50 1cfc8d311715b50 1cfc8d31794b4f0 1cfc8d31794b4f0 1cfc8d31db79960 1cfc8d31db79960 1cfc8d323daf300 1cfc8d323daf300 1cfc8d329fdd770 1cfc8d329fdd770 1cfc8d33020bbe0 1cfc8d33020bbe0 1cfc8d33643ee70 1cfc8d33643ee70 1cfc8d33c66d2e0 1cfc8d33c66d2e0 1cfc8d3428a2c80 1cfc8d3428a2c80 1cfc8d348ad10f0 1cfc8d348ad10f0 1cfc8d34ecff560 1cfc8d34ecff560 1cfc8d354f327f0 1cfc8d354f327f0 1cfc8d35b160c60 1cfc8d35b160c60 1cfc8d36138f0d0 1cfc8d36138f0d0 1cfc8d3675c4a70 1cfc8d3675c4a70 1cfc8d36d7f2ee0 1cfc8d36d7f2ee0 1cfc8d373a26170 1cfc8d373a26170 1cfc8d379c545e0 1cfc8d379c545e0 1cfc8d37fe82a50 1cfc8d37fe82a50 1cfc8d3860b83f0 1cfc8d3860b83f0 1cfc8d38c2e6860 1cfc8d38c2e6860 1cfc8d392519af0 1cfc8d392519af0 1cfc8d398747f60 1cfc8d398747f60 1cfc8d39e9763d0 1cfc8d39e9763d0 1cfc8d3a4babd70 1cfc8d3a4babd70 1cfc8d3aadda1e0 1cfc8d3aadda1e0 1cfc8d3b100d470 1cfc8d3b100d470 1cfc8d3b723b8e0 1cfc8d3b723b8e0 1cfc8d3bd469d50 1cfc8d3bd469d50 1cfc8d3c369f6f0 1cfc8d3c369f6f0 1cfc8d3c98cdb60 1cfc8d3c98cdb60 1cfc8d3cfb00df0 1cfc8d3cfb00df0 1cfc8d3d5d2f260 1cfc8d3d5d2f260 1cfc8d3dbf5d6d0 1cfc8d3dbf5d6d0 1cfc8d3e2193070 1cfc8d3e2193070 1cfc8d3e83c14e0 1cfc8d3e83c14e0 1cfc8d3ee5f4770 1cfc8d3ee5f4770 1cfc8d3f4822be0 1cfc8d3f4822be0 1cfc8d3faa51050 1cfc8d3faa51050 1cfc8d400c869f0 1cfc8d400c869f0 1cfc8d406eb4e60 1cfc8d406eb4e60 1cfc8d40d0e80f0 1cfc8d40d0e80f0 1cfc8d413316560 1cfc8d413316560 1cfc8d4195449d0 1cfc8d4195449d0 1cfc8d41f77a370 1cfc8d41f77a370 1cfc8d4259a87e0 1cfc8d4259a87e0 1cfc8d42bbdba70 1cfc8d42bbdba70 1cfc8d431e0c5f0 1cfc8d431e0c5f0 1cfc8d43803aa60 1cfc8d43803aa60 1cfc8d43e26dcf0 1cfc8d43e26dcf0 1cfc8d44449c160 1cfc8d44449c160 1cfc8d44a6ca5d0 1cfc8d44a6ca5d0 1cfc8d4508fff70 1cfc8d4508fff70 1cfc8d456b2e3e0 1cfc8d456b2e3e0 1cfc8d45cd61670 1cfc8d45cd61670 1cfc8d462f8fae0 1cfc8d462f8fae0 1cfc8d4691bdf50 1cfc8d4691bdf50 1cfc8d46f3f38f0 1cfc8d46f3f38f0 1cfc8d475621d60 1cfc8d475621d60 1cfc8d47b854ff0 1cfc8d47b854ff0 1cfc8d481a83460 1cfc8d481a83460 1cfc8d487cb18d0 1cfc8d487cb18d0 1cfc8d48dee7270 1cfc8d48dee7270 1cfc8d4941156e0 1cfc8d4941156e0 1cfc8d49a348970 1cfc8d49a348970 1cfc8d4a0576de0 1cfc8d4a0576de0 1cfc8d4a67a5250 1cfc8d4a67a5250 1cfc8d4ac9dabf0 1cfc8d4ac9dabf0 1cfc8d4b2c09060 1cfc8d4b2c09060 1cfc8d4b8e3c2f0 1cfc8d4b8e3c2f0 1cfc8d4bf06a760 1cfc8d4bf06a760 1cfc8d4c5298bd0 1cfc8d4c5298bd0 1cfc8d4cb4ce570 1cfc8d4cb4ce570 1cfc8d4d16fc9e0 1cfc8d4d16fc9e0 1cfc8d4d792fc70 1cfc8d4d792fc70 1cfc8d4ddb5e0e0 1cfc8d4ddb5e0e0 1cfc8d4e3d8c550 1cfc8d4e3d8c550 1cfc8d4e9fc1ef0 1cfc8d4e9fc1ef0 1cfc8d4f01f0360 1cfc8d4f01f0360 1cfc8d4f64235f0 1cfc8d4f64235f0 1cfc8d4fc651a60 1cfc8d4fc651a60 1cfc8d50287fed0 1cfc8d50287fed0 1cfc8d508ab5870 1cfc8d508ab5870 1cfc8d50ece3ce0 1cfc8d50ece3ce0 1cfc8d514f16f70 1cfc8d514f16f70 1cfc8d51b1453e0 1cfc8d51b1453e0 1cfc8d521373850 1cfc8d521373850 1cfc8d5275a91f0 1cfc8d5275a91f0 1cfc8d52d7d7660 1cfc8d52d7d7660 1cfc8d533a0a8f0 1cfc8d533a0a8f0 1cfc8d539c3b470 1cfc8d539c3b470 1cfc8d53fe698e0 1cfc8d53fe698e0 1cfc8d54609cb70 1cfc8d54609cb70 1cfc8d54c2cafe0 1cfc8d54c2cafe0 1cfc8d552500980 1cfc8d552500980 1cfc8d55872edf0 1cfc8d55872edf0 1cfc8d55e95d260 1cfc8d55e95d260 1cfc8d564b904f0 1cfc8d564b904f0 1cfc8d56adbe960 1cfc8d56adbe960 1cfc8d570fecdd0 1cfc8d570fecdd0 1cfc8d577222770 1cfc8d577222770 1cfc8d57d450be0 1cfc8d57d450be0 1cfc8d583683e70 1cfc8d583683e70 1cfc8d5898b22e0 1cfc8d5898b22e0 1cfc8d58fae0750 1cfc8d58fae0750 1cfc8d595d160f0 1cfc8d595d160f0 1cfc8d59bf44560 1cfc8d59bf44560 1cfc8d5a21777f0 1cfc8d5a21777f0 1cfc8d5a83a5c60 1cfc8d5a83a5c60 1cfc8d5ae5d40d0 1cfc8d5ae5d40d0 1cfc8d5b4809a70 1cfc8d5b4809a70 1cfc8d5baa37ee0 1cfc8d5baa37ee0 1cfc8d5c0c6b170 1cfc8d5c0c6b170 1cfc8d5c6e995e0 1cfc8d5c6e995e0 1cfc8d5cd0c7a50 1cfc8d5cd0c7a50 1cfc8d5d32fd3f0 1cfc8d5d32fd3f0 1cfc8d5d952b860 1cfc8d5d952b860 1cfc8d5df75eaf0 1cfc8d5df75eaf0 1cfc8d5e598cf60 1cfc8d5e598cf60 1cfc8d5ebbbb3d0 1cfc8d5ebbbb3d0 1cfc8d5f1df0d70 1cfc8d5f1df0d70 1cfc8d5f801f1e0 1cfc8d5f801f1e0 1cfc8d5fe252470 1cfc8d5fe252470 1cfc8d6044808e0 1cfc8d6044808e0 1cfc8d60a6aed50 1cfc8d60a6aed50 1cfc8d6108e46f0 1cfc8d6108e46f0 1cfc8d616b12b60 1cfc8d616b12b60 1cfc8d61cd45df0 1cfc8d61cd45df0 1cfc8d622f74260 1cfc8d622f74260 1cfc8d6291a26d0 1cfc8d6291a26d0 1cfc8d62f3d8070 1cfc8d62f3d8070 1cfc8d6356064e0 1cfc8d6356064e0 1cfc8d63b839770 1cfc8d63b839770 1cfc8d641a67be0 1cfc8d641a67be0 1cfc8d647c98760 1cfc8d647c98760 1cfc8d64decb9f0 1cfc8d64decb9f0 1cfc8d6540f9e60 1cfc8d6540f9e60 1cfc8d65a32f800 1cfc8d65a32f800 1cfc8d66055dc70 1cfc8d66055dc70 1cfc8d66678c0e0 1cfc8d66678c0e0 1cfc8d66c9bf370 1cfc8d66c9bf370 1cfc8d672bed7e0 1cfc8d672bed7e0 1cfc8d678e1bc50 1cfc8d678e1bc50 1cfc8d67f0515f0 1cfc8d67f0515f0 1cfc8d68527fa60 1cfc8d68527fa60 1cfc8d68b4b2cf0 1cfc8d68b4b2cf0 1cfc8d6916e1160 1cfc8d6916e1160 1cfc8d69790f5d0 1cfc8d69790f5d0 1cfc8d69db44f70 1cfc8d69db44f70 1cfc8d6a3d733e0 1cfc8d6a3d733e0 1cfc8d6a9fa6670 1cfc8d6a9fa6670 1cfc8d6b01d4ae0 1cfc8d6b01d4ae0 1cfc8d6b6402f50 1cfc8d6b6402f50 1cfc8d6bc6388f0 1cfc8d6bc6388f0 1cfc8d6c2866d60 1cfc8d6c2866d60 1cfc8d6c8a99ff0 1cfc8d6c8a99ff0 1cfc8d6cecc8460 1cfc8d6cecc8460 1cfc8d6d4ef68d0 1cfc8d6d4ef68d0 1cfc8d6db12c270 1cfc8d6db12c270 1cfc8d6e135a6e0 1cfc8d6e135a6e0 1cfc8d6e758d970 1cfc8d6e758d970 1cfc8d6ed7bbde0 1cfc8d6ed7bbde0 1cfc8d6f39ea250 1cfc8d6f39ea250 1cfc8d6f9c1fbf0 1cfc8d6f9c1fbf0 1cfc8d6ffe4e060 1cfc8d6ffe4e060 1cfc8d7060812f0 1cfc8d7060812f0 1cfc8d70c2af760 1cfc8d70c2af760 1cfc8d7124ddbd0 1cfc8d7124ddbd0 1cfc8d718713570 1cfc8d718713570 1cfc8d71e9419e0 1cfc8d71e9419e0 1cfc8d724b74c70 1cfc8d724b74c70 1cfc8d72ada30e0 1cfc8d72ada30e0 1cfc8d730fd1550 1cfc8d730fd1550 1cfc8d737206ef0 1cfc8d737206ef0 1cfc8d73d435360 1cfc8d73d435360 1cfc8d7436685f0 1cfc8d7436685f0 1cfc8d749896a60 1cfc8d749896a60 1cfc8d74fac75e0 1cfc8d74fac75e0 1cfc8d755cfa870 1cfc8d755cfa870 1cfc8d75bf28ce0 1cfc8d75bf28ce0 1cfc8d76215e680 1cfc8d76215e680 1cfc8d76838caf0 1cfc8d76838caf0 1cfc8d76e5baf60 1cfc8d76e5baf60 1cfc8d7747ee1f0 1cfc8d7747ee1f0 1cfc8d77aa1c660 1cfc8d77aa1c660 1cfc8d780c4aad0 1cfc8d780c4aad0 1cfc8d786e80470 1cfc8d786e80470 1cfc8d78d0ae8e0 1cfc8d78d0ae8e0 1cfc8d7932e1b70 1cfc8d7932e1b70 1cfc8d79950ffe0 1cfc8d79950ffe0 1cfc8d79f73e450 1cfc8d79f73e450 1cfc8d7a5973df0 1cfc8d7a5973df0 1cfc8d7abba2260 1cfc8d7abba2260 1cfc8d7b1dd54f0 1cfc8d7b1dd54f0 1cfc8d7b8003960 1cfc8d7b8003960 1cfc8d7be231dd0 1cfc8d7be231dd0 1cfc8d7c4467770 1cfc8d7c4467770 1cfc8d7ca695be0 1cfc8d7ca695be0 1cfc8d7d08c8e70 1cfc8d7d08c8e70 1cfc8d7d6af72e0 1cfc8d7d6af72e0 1cfc8d7dcd25750 1cfc8d7dcd25750 1cfc8d7e2f5b0f0 1cfc8d7e2f5b0f0 1cfc8d7e9189560 1cfc8d7e9189560 1cfc8d7ef3bc7f0 1cfc8d7ef3bc7f0 1cfc8d7f55eac60 1cfc8d7f55eac60 1cfc8d7fb8190d0 1cfc8d7fb8190d0 1cfc8d801a4ea70 1cfc8d801a4ea70 1cfc8d807c7cee0 1cfc8d807c7cee0 1cfc8d80deb0170 1cfc8d80deb0170 1cfc8d8140de5e0 1cfc8d8140de5e0 1cfc8d81a30ca50 1cfc8d81a30ca50 1cfc8d8205423f0 1cfc8d8205423f0 1cfc8d826770860 1cfc8d826770860 1cfc8d82c9a3af0 1cfc8d82c9a3af0 1cfc8d832bd1f60 1cfc8d832bd1f60 1cfc8d838e003d0 1cfc8d838e003d0 1cfc8d83f035d70 1cfc8d83f035d70 1cfc8d8452641e0 1cfc8d8452641e0 1cfc8d84b497470 1cfc8d84b497470 1cfc8d8516c58e0 1cfc8d8516c58e0 1cfc8d8578f3d50 1cfc8d8578f3d50 1cfc8d85db296f0 1cfc8d85db296f0 1cfc8d863d57b60 1cfc8d863d57b60 1cfc8d869f8d500 1cfc8d869f8d500 1cfc8d8701bb970 1cfc8d8701bb970 1cfc8d8763e9de0 1cfc8d8763e9de0 1cfc8d87c61d070 1cfc8d87c61d070 1cfc8d88284b4e0 1cfc8d88284b4e0 1cfc8d888a79950 1cfc8d888a79950 1cfc8d88ecaf2f0 1cfc8d88ecaf2f0 1cfc8d894edd760 1cfc8d894edd760 1cfc8d89b1109f0 1cfc8d89b1109f0 1cfc8d8a133ee60 1cfc8d8a133ee60 1cfc8d8a756d2d0 1cfc8d8a756d2d0 1cfc8d8ad7a2c70 1cfc8d8ad7a2c70 1cfc8d8b39d10e0 1cfc8d8b39d10e0 1cfc8d8b9c04370 1cfc8d8b9c04370 1cfc8d8bfe327e0 1cfc8d8bfe327e0 1cfc8d8c6060c50 1cfc8d8c6060c50 1cfc8d8cc2965f0 1cfc8d8cc2965f0 1cfc8d8d24c4a60 1cfc8d8d24c4a60 1cfc8d8d86f7cf0 1cfc8d8d86f7cf0 1cfc8d8de926160 1cfc8d8de926160 1cfc8d8e4b545d0 1cfc8d8e4b545d0 1cfc8d8ead89f70 1cfc8d8ead89f70 1cfc8d8f0fb83e0 1cfc8d8f0fb83e0 1cfc8d8f71eb670 1cfc8d8f71eb670 1cfc8d8fd419ae0 1cfc8d8fd419ae0 1cfc8d903647f50 1cfc8d903647f50 1cfc8d90987d8f0 1cfc8d90987d8f0 1cfc8d90faabd60 1cfc8d90faabd60 1cfc8d915cdeff0 1cfc8d915cdeff0 1cfc8d91bf0d460 1cfc8d91bf0d460 1cfc8d92213b8d0 1cfc8d92213b8d0 1cfc8d928371270 1cfc8d928371270 1cfc8d92e59f6e0 1cfc8d92e59f6e0 1cfc8d9347d2970 1cfc8d9347d2970 1cfc8d93aa00de0 1cfc8d93aa00de0 1cfc8d940c2f250 1cfc8d940c2f250 1cfc8d946e64bf0 1cfc8d946e64bf0 1cfc8d94d093060 1cfc8d94d093060 1cfc8d9532c62f0 1cfc8d9532c62f0 1cfc8d9594f4760 1cfc8d9594f4760 1cfc8d95f722bd0 1cfc8d95f722bd0 1cfc8d965958570 1cfc8d965958570 1cfc8d96bb869e0 1cfc8d96bb869e0 1cfc8d971dbc380 1cfc8d971dbc380 1cfc8d977fea7f0 1cfc8d977fea7f0 1cfc8d97e218c60 1cfc8d97e218c60 1cfc8d98444bef0 1cfc8d98444bef0 1cfc8d98a67a360 1cfc8d98a67a360 1cfc8d9908a87d0 1cfc8d9908a87d0 1cfc8d996ade170 1cfc8d996ade170 1cfc8d99cd0c5e0 1cfc8d99cd0c5e0 1cfc8d9a2f3f870 1cfc8d9a2f3f870 1cfc8d9a916dce0 1cfc8d9a916dce0 1cfc8d9af3a3680 1cfc8d9af3a3680 1cfc8d9b55d1af0 1cfc8d9b55d1af0 1cfc8d9bb7fff60 1cfc8d9bb7fff60 1cfc8d9c1a331f0 1cfc8d9c1a331f0 1cfc8d9c7c61660 1cfc8d9c7c61660 1cfc8d9cde8fad0 1cfc8d9cde8fad0 1cfc8d9d40c5470 1cfc8d9d40c5470 1cfc8d9da2f38e0 1cfc8d9da2f38e0 1cfc8d9e0526b70 1cfc8d9e0526b70 1cfc8d9e6754fe0 1cfc8d9e6754fe0 1cfc8d9ec983450 1cfc8d9ec983450 1cfc8d9f2bb8df0 1cfc8d9f2bb8df0 1cfc8d9f8de7260 1cfc8d9f8de7260 1cfc8d9ff01a4f0 1cfc8d9ff01a4f0 1cfc8da05248960 1cfc8da05248960 1cfc8da0b476dd0 1cfc8da0b476dd0 1cfc8da116ac770 1cfc8da116ac770 1cfc8da178dabe0 1cfc8da178dabe0 1cfc8da1db0de70 1cfc8da1db0de70 1cfc8da23d3c2e0 1cfc8da23d3c2e0 1cfc8da29f6a750 1cfc8da29f6a750 1cfc8da301a00f0 1cfc8da301a00f0 </TimeStampList>
    <Attachment Name="ChannelAttachment" Application="LAS AF">
      <Band>
        <Quantity Value="4.26384537645274E-07" Unit="m" />
        <Quantity Value="6.0435068216271E-07" Unit="m" />
        <Quantity Value="25" Unit="V" />
        <Quantity Value="-6.6666666666606E-03" Unit="V" />
      </Band>
      <Band>
        <Quantity Value="6.45449722081861E-07" Unit="m" />
        <Quantity Value="7.00345123799897E-07" Unit="m" />
        <Quantity Value="25" Unit="V" />
        <Quantity Value="-6.6666666666606E-03" Unit="V" />
      </Band>
    </Attachment>
    <Attachment Name="ViewerScaling" Application="LAS AF">
      <ChannelScalingInfo BackgroundLutName="" WhiteValue="1" BlackValue="0" GammaValue="1" Automatic="0" />
      <ChannelScalingInfo BackgroundLutName="" WhiteValue="1" BlackValue="0" GammaValue="1" Automatic="0" />
    </Attachment>
    <Attachment Name="ImageXMLDocument" Application="LAS AF">
      <RootNode />
    </Attachment>
    <Attachment Name="HardwareSetting" Application="LAS AF" Software="LAS-AF 4.0.0.11706" HardwareServerVersion="Build 11706" SystemType="12" SystemTypeName="TCS SP8" DataSourceType="0" DataSourceTypeName="Confocal">
      <ATLConfocalSettingDefinition VersionNumber="7" UserSettingName="S19" CanDoSTED="0" IsSTEDActive="0" UseSystemOptimizedVoxelCalculation="1" IsUserSettingNameSet="0" BitSize="8" ScanMode="xyz" ZUseMode="1" ZUseModeName="z-galvo" ZPosition="-1.08726843573421E-04" IsSuperZ="0" ValidBeginStack="1" ValidEndStack="1" Begin="1.07360703812317E-04" End="-1.08726843573421E-04" Sections="433" StackCalculationMode="1" StackCalculationModeName="Constant step size" IsZStackAroundCurrent="0" IsMPFormulaForStepSizerUsageActive="0" IsFastZStack="0" ZStackDirectionMode="1" ZStackDirectionModeName="Unidirectional" StagePosX="0.05338807325123" StagePosY="0.03370947492824" StageRangeX="0.08476435113188" StageRangeY="0.05155214645685" Magnification="42" ObjectivePos="1" ObjectiveName="HCX APO L U-V-I    40x/0.80 WATER " ObjectiveNumber="11506155" MicroscopeModel="DM6000B-CFS" IsInverseMicroscopeModel="0" Immersion="WATER" NumericalAperture="0.8" RefractionIndex="1.33" IsFCSFilterAutomationActive="0" IsSMDChaserUVAOTFAutomationActive="0" CanDoCSMode="1" ActiveCS_SubModeForTLD="0" ActiveCS_SubModeForTLDName="Scan-BF" ActiveCS_SubModeForRLD="0" ActiveCS_SubModeForRLDName="Empty" LastNonMP_MFP_FW_Name="Substrate " LastNonMP_Pol_FW_Name="Empty" ScanSpeed="400" InDimension="1024" OutDimension="1024" UseScanFormatRestriction="0" Zoom="1" BaseZoom="0.75" PanFirstDim="8.67361737988404E-19" PanSecondDim="8.67361737988404E-19" ScanDirectionX="1" ScanDirectionXName="Unidirectional" RotatorAngle="0" LambdaExcitationMode="0" LambdaExcitationModeBegin="0" LambdaExcitationModeEnd="0" Pinhole="1.11496773632278E-04" PinholeAiry="1.00044661258067" EmissionWavelengthForPinholeAiryCalculation="580" FrameAverage="1" LineAverage="4" FrameAccumulation="1" Line_Accumulation="1" AreBleachPointsEnabled="0" InTrigger="-1" OutTrigger="-1" IsRoiScanEnable="0" Is3DLimitedRoiScanEnable="0" ZIntensityCompensationMode="0" ZIntensityCompensationModeName="None" IsConstantIntegrationTimeActive="1" PixelDwellTime="0.0000006" SystemSerialNumber="8100000187">
        <EasySRMappingArray />
        <EasySRSlider SRRelative="75" ThreeDRelative="0" GentleRelative="25" />
        <Quantity Value="5.00202655985504E-07" Unit="m" />
        <AdditionalZPositionList>
          <AdditionalZPosition Valid="1" SuperZMode="1" SuperZModeName="RestrictedRange" ZMode="1" ZUseModeName="z-galvo" ZPosition="-1.08726843573421E-04" />
          <AdditionalZPosition Valid="1" SuperZMode="1" SuperZModeName="RestrictedRange" ZMode="2" ZUseModeName="z-wide" ZPosition="0.0106913038" />
        </AdditionalZPositionList>
        <ShutterList>
          <Shutter LightSourceQualifier="20" ShutterQualifier="1" LightSourceName="UV" ShutterName="UV" IsActive="1" />
          <Shutter LightSourceQualifier="70" ShutterQualifier="8" LightSourceName="SuperCont" ShutterName="WLL" IsActive="1" />
          <Shutter LightSourceQualifier="10" ShutterQualifier="3" LightSourceName="Vis" ShutterName="Visible" IsActive="0" />
          <Shutter LightSourceQualifier="40" ShutterQualifier="4" LightSourceName="MP" ShutterName="MP" IsActive="0" />
        </ShutterList>
        <BleachPoints>
          <LMSDataContainerHeader Version="2">
            <Element Name="BleachPointROISet" UniqueID="6db6b72a-34cd-11e4-a7eb-28107b9f42d4">
              <Data>
                <ROISet ROISetType="1" PossibleChildROITypes="-1" PossibleROITransforms="65535" PossibleROIActions="65535" />
              </Data>
              <Memory Size="0" MemoryBlockID="MemBlock_375" />
              <Children />
            </Element>
          </LMSDataContainerHeader>
        </BleachPoints>
        <ATLConfocalBleachPointsSettings />
        <FilterWheel FluorifierAutoSelection="1" BeamSplitterAutoSelection="0" StedBeamSelectionPinholeCoupling="0" MultiFunctionPortAutoSelection="1">
          <Wheel Qualifier="214" FilterWheelName="Attenuation MP" LightSourceQualifier="40" FilterIndex="0" FilterName="Min" IsSpectrumTurnMode="0" FilterSpectrumPos="9130" IndexChanged="0" SpectrumChanged="0" />
          <Wheel Qualifier="160" FilterWheelName="Galvo Slider" FilterIndex="0" FilterName="Galvo X Normal " IsSpectrumTurnMode="0" FilterSpectrumPos="0" IndexChanged="0" SpectrumChanged="0" />
          <Wheel Qualifier="180" FilterWheelName="Multi Function Port" FilterIndex="4" FilterName="Substrate " IsSpectrumTurnMode="0" FilterSpectrumPos="0" IndexChanged="0" SpectrumChanged="0" />
          <Wheel Qualifier="131" FilterWheelName="Notch FW 2" FilterIndex="0" FilterName="Empty" IsSpectrumTurnMode="0" FilterSpectrumPos="0" IndexChanged="0" SpectrumChanged="0" />
          <Wheel Qualifier="130" FilterWheelName="Polarization FW" FilterIndex="4" FilterName="NF 488/561/633" IsSpectrumTurnMode="0" FilterSpectrumPos="79096" IndexChanged="0" SpectrumChanged="0" />
          <Wheel Qualifier="200" FilterWheelName="Galvo Resonant Pan" FilterIndex="0" FilterName="Galvo X Pan Center " IsSpectrumTurnMode="0" FilterSpectrumPos="0" IndexChanged="0" SpectrumChanged="0" />
          <Wheel Qualifier="121" FilterWheelName="Simple Beam Expander" FilterIndex="0" FilterName="No FRAP Booster " IsSpectrumTurnMode="0" FilterSpectrumPos="0" IndexChanged="0" SpectrumChanged="0" />
          <Wheel Qualifier="170" FilterWheelName="Target Slider" FilterIndex="0" FilterName="Target Park " IsSpectrumTurnMode="0" FilterSpectrumPos="0" IndexChanged="0" SpectrumChanged="0" />
          <Wheel Qualifier="31" FilterWheelName="X2 Lens Changer" FilterIndex="0" FilterName="CS2 UV Optics 1 " IsSpectrumTurnMode="0" FilterSpectrumPos="0" IndexChanged="0" SpectrumChanged="0" />
        </FilterWheel>
        <Spectro>
          <MultiBand Channel="1" ChannelName="Channel 1" LeftWorld="383.183425972714" RightWorld="410.181404749868" DyeName="Leica/DAPI" />
          <MultiBand Channel="2" ChannelName="Channel 2" LeftWorld="426.384537645274" RightWorld="604.35068216271" DyeName="" />
          <MultiBand Channel="3" ChannelName="Channel 3" LeftWorld="624.236988377973" RightWorld="629.236988377974" DyeName="" />
          <MultiBand Channel="4" ChannelName="Channel 4" LeftWorld="629.767559373424" RightWorld="634.767559373424" DyeName="" />
          <MultiBand Channel="5" ChannelName="Channel 5" LeftWorld="649.163719050026" RightWorld="693.97827185447" DyeName="Leica/Cy5" />
        </Spectro>
        <AotfList>
          <Aotf AotfQualifier="20" AotfQualifierName="UV" LightSourceQualifier="20" LightSourceQualifierName="UV" OpenVirtual="0" IsChanged="0" CanDoPulseFreq="0" PulsFreq="0" CanDoTwoLaserPIE="0" TwoLaserPIEPossibleLastState="0" TwoLaserPIEActive="0">
            <LaserLineSetting LaserLine="405" IntensityDev="49.9952060174489" IntensityLowDev="0" AOBSIntensityDev="-1" AOBSIntensityLowDev="-1" EnableDoubleMode="0" LineIndex="0" Qualifier="20" SequenceIndex="0" IsLineDeactivated="0" IsLineChecked="1" OutCheckedIntensity="0" SuppressionMode="-1" IsVisible="1" />
          </Aotf>
          <Aotf AotfQualifier="90" AotfQualifierName="WLL" LightSourceQualifier="70" LightSourceQualifierName="SuperCont" OpenVirtual="0" IsChanged="0" ExcitationControlMode="0" ExcitationControlModeBegin="0" ExcitationControlModeEnd="0" CanDoPulseFreq="0" PulsFreq="0" CanDoTwoLaserPIE="0" TwoLaserPIEPossibleLastState="0" TwoLaserPIEActive="0">
            <LaserLineSetting LaserLine="631" IntensityDev="29.9956696998684" IntensityLowDev="0" AOBSIntensityDev="100" AOBSIntensityLowDev="0" EnableDoubleMode="0" LineIndex="0" Qualifier="90" SequenceIndex="0" IsLineDeactivated="0" IsLineChecked="1" OutCheckedIntensity="0" SuppressionMode="1" IsVisible="1" />
            <LaserLineSetting LaserLine="470" IntensityDev="0" IntensityLowDev="0" AOBSIntensityDev="-1" AOBSIntensityLowDev="-1" EnableDoubleMode="0" LineIndex="1" Qualifier="90" SequenceIndex="0" IsLineDeactivated="0" IsLineChecked="0" OutCheckedIntensity="0" SuppressionMode="-1" IsVisible="0" />
            <LaserLineSetting LaserLine="472" IntensityDev="0" IntensityLowDev="0" AOBSIntensityDev="-1" AOBSIntensityLowDev="-1" EnableDoubleMode="0" LineIndex="2" Qualifier="90" SequenceIndex="0" IsLineDeactivated="0" IsLineChecked="0" OutCheckedIntensity="0" SuppressionMode="-1" IsVisible="0" />
            <LaserLineSetting LaserLine="473" IntensityDev="0" IntensityLowDev="0" AOBSIntensityDev="-1" AOBSIntensityLowDev="-1" EnableDoubleMode="0" LineIndex="3" Qualifier="90" SequenceIndex="0" IsLineDeactivated="0" IsLineChecked="0" OutCheckedIntensity="0" SuppressionMode="-1" IsVisible="0" />
            <LaserLineSetting LaserLine="667" IntensityDev="0" IntensityLowDev="0" AOBSIntensityDev="-1" AOBSIntensityLowDev="-1" EnableDoubleMode="0" LineIndex="4" Qualifier="90" SequenceIndex="0" IsLineDeactivated="0" IsLineChecked="0" OutCheckedIntensity="0" SuppressionMode="-1" IsVisible="0" />
            <LaserLineSetting LaserLine="668" IntensityDev="0" IntensityLowDev="0" AOBSIntensityDev="-1" AOBSIntensityLowDev="-1" EnableDoubleMode="0" LineIndex="5" Qualifier="90" SequenceIndex="0" IsLineDeactivated="0" IsLineChecked="0" OutCheckedIntensity="0" SuppressionMode="-1" IsVisible="0" />
            <LaserLineSetting LaserLine="669" IntensityDev="0" IntensityLowDev="0" AOBSIntensityDev="-1" AOBSIntensityLowDev="-1" EnableDoubleMode="0" LineIndex="6" Qualifier="90" SequenceIndex="0" IsLineDeactivated="0" IsLineChecked="0" OutCheckedIntensity="0" SuppressionMode="-1" IsVisible="0" />
            <LaserLineSetting LaserLine="670" IntensityDev="0" IntensityLowDev="0" AOBSIntensityDev="-1" AOBSIntensityLowDev="-1" EnableDoubleMode="0" LineIndex="7" Qualifier="90" SequenceIndex="0" IsLineDeactivated="0" IsLineChecked="0" OutCheckedIntensity="0" SuppressionMode="-1" IsVisible="0" />
          </Aotf>
          <Aotf AotfQualifier="10" AotfQualifierName="Visible" LightSourceQualifier="10" LightSourceQualifierName="Vis" OpenVirtual="0" IsChanged="0" CanDoPulseFreq="0" PulsFreq="0" CanDoTwoLaserPIE="0" TwoLaserPIEPossibleLastState="0" TwoLaserPIEActive="0">
            <LaserLineSetting LaserLine="458" IntensityDev="0" IntensityLowDev="0" AOBSIntensityDev="-1" AOBSIntensityLowDev="-1" EnableDoubleMode="0" LineIndex="0" Qualifier="10" SequenceIndex="0" IsLineDeactivated="0" IsLineChecked="1" OutCheckedIntensity="0" SuppressionMode="-1" IsVisible="1" />
            <LaserLineSetting LaserLine="476" IntensityDev="0" IntensityLowDev="0" AOBSIntensityDev="-1" AOBSIntensityLowDev="-1" EnableDoubleMode="0" LineIndex="1" Qualifier="10" SequenceIndex="0" IsLineDeactivated="0" IsLineChecked="1" OutCheckedIntensity="0" SuppressionMode="-1" IsVisible="1" />
            <LaserLineSetting LaserLine="488" IntensityDev="49.9952060174489" IntensityLowDev="0" AOBSIntensityDev="100" AOBSIntensityLowDev="0" EnableDoubleMode="0" LineIndex="2" Qualifier="10" SequenceIndex="0" IsLineDeactivated="0" IsLineChecked="1" OutCheckedIntensity="0" SuppressionMode="1" IsVisible="1" />
            <LaserLineSetting LaserLine="496" IntensityDev="0" IntensityLowDev="0" AOBSIntensityDev="-1" AOBSIntensityLowDev="-1" EnableDoubleMode="0" LineIndex="3" Qualifier="10" SequenceIndex="0" IsLineDeactivated="0" IsLineChecked="1" OutCheckedIntensity="0" SuppressionMode="-1" IsVisible="1" />
            <LaserLineSetting LaserLine="514" IntensityDev="0" IntensityLowDev="0" AOBSIntensityDev="-1" AOBSIntensityLowDev="-1" EnableDoubleMode="0" LineIndex="4" Qualifier="10" SequenceIndex="0" IsLineDeactivated="0" IsLineChecked="1" OutCheckedIntensity="0" SuppressionMode="-1" IsVisible="1" />
          </Aotf>
          <Aotf AotfQualifier="50" AotfQualifierName="MP" LightSourceQualifier="40" LightSourceQualifierName="MP" OpenVirtual="0" IsChanged="0" CanDoGainOffset="1" Gain="0" Offset="70.3318837262532" ExcitationControlMode="0" ExcitationControlModeBegin="0" ExcitationControlModeEnd="0" CanDoPulseFreq="0" PulsFreq="0" CanDoTwoLaserPIE="0" TwoLaserPIEPossibleLastState="0" TwoLaserPIEActive="0">
            <LaserLineSetting LaserLine="800" IntensityDev="0" IntensityLowDev="0" AOBSIntensityDev="-1" AOBSIntensityLowDev="-1" EnableDoubleMode="0" LineIndex="0" Qualifier="50" SequenceIndex="0" IsLineDeactivated="0" IsLineChecked="1" OutCheckedIntensity="0" SuppressionMode="-1" IsVisible="1" />
          </Aotf>
        </AotfList>
        <LUT_List>
          <LUT Channel="1" LutName="Blue" />
          <LUT Channel="2" LutName="Green" />
          <LUT Channel="3" LutName="Blue" />
          <LUT Channel="4" LutName="Gray" />
          <LUT Channel="5" LutName="Red" />
          <LUT Channel="100" LutName="Gray" />
          <LUT Channel="1002" LutName="Red" />
          <LUT Channel="1003" LutName="Green" />
          <LUT Channel="1200" LutName="Red" />
          <LUT Channel="1201" LutName="Green" />
        </LUT_List>
        <DetectorList DetectorAutoSelection="1">
          <Detector Name="HyD 1" Type="HyD" ScanType="Internal" Channel="1" ChannelName="Channel 1" IsActive="0" Gain="450" Offset="-6.6666666666606E-03" IsSTEDDetector="0" IsFlimDetector="0" IsHPDDetector="1" IsEnabled="0" IsHPDOverloaded="0" CanDoPhotonCounting="1" AcquisitionMode="0" AcquisitionModeName="PhotonIntegration" CanDoTimeGate="1" IsTimeGateActivated="0" TimeGatePulseStart="300" TimeGateWavelength="470" TimeGatePulseEnd="6000" />
          <Detector Name="HyD 2" Type="HyD" ScanType="Internal" Channel="2" ChannelName="Channel 2" IsActive="1" Gain="25" Offset="-6.6666666666606E-03" IsSTEDDetector="0" IsFlimDetector="0" IsHPDDetector="1" IsEnabled="1" IsHPDOverloaded="0" CanDoPhotonCounting="1" AcquisitionMode="0" AcquisitionModeName="PhotonIntegration" CanDoTimeGate="1" IsTimeGateActivated="0" TimeGatePulseStart="300" TimeGateWavelength="470" TimeGatePulseEnd="6000" />
          <Detector Name="PMT 3" Type="PMT" ScanType="Internal" Channel="3" ChannelName="Channel 3" IsActive="0" Gain="0" Offset="0" IsSTEDDetector="0" IsFlimDetector="0" IsHPDDetector="0" CanDoTimeGate="0" />
          <Detector Name="PMT 4" Type="PMT" ScanType="Internal" Channel="4" ChannelName="Channel 4" IsActive="0" Gain="0" Offset="0" IsSTEDDetector="0" IsFlimDetector="1" StoreFlimGain="0" nStoreFlimOffset="0" IsFlimActive="0" IsHPDDetector="0" CanDoTimeGate="0" />
          <Detector Name="HyD 5" Type="HyD" ScanType="Internal" Channel="5" ChannelName="Channel 5" IsActive="1" Gain="25" Offset="-6.6666666666606E-03" IsSTEDDetector="0" IsFlimDetector="0" IsHPDDetector="1" IsEnabled="1" IsHPDOverloaded="0" CanDoPhotonCounting="1" AcquisitionMode="0" AcquisitionModeName="PhotonIntegration" CanDoTimeGate="1" IsTimeGateActivated="0" TimeGatePulseStart="300" TimeGateWavelength="470" TimeGatePulseEnd="6000" />
          <Detector Name="PMT Trans" Type="PMT" ScanType="TLD" Channel="100" ChannelName="Transmission Channel" IsActive="0" Gain="0" Offset="0" IsSTEDDetector="0" IsFlimDetector="0" IsHPDDetector="0" CanDoTimeGate="0" />
          <Detector Name="PMT NDD3" Type="PMT" ScanType="TLD" Channel="1002" ChannelName="NDD3" IsActive="0" Gain="0" Offset="0" IsSTEDDetector="0" IsFlimDetector="0" IsHPDDetector="0" CanDoTimeGate="0" />
          <Detector Name="PMT NDD4" Type="PMT" ScanType="TLD" Channel="1003" ChannelName="NDD4" IsActive="0" Gain="0" Offset="0" IsSTEDDetector="0" IsFlimDetector="0" IsHPDDetector="0" CanDoTimeGate="0" />
          <Detector Name="HyD6" Type="HyD" ScanType="RLD" Channel="1200" ChannelName="APD1" IsActive="0" Gain="100" Offset="-6.6666666666606E-03" IsSTEDDetector="0" IsFlimDetector="0" IsHPDDetector="1" IsEnabled="0" IsHPDOverloaded="0" CanDoPhotonCounting="1" AcquisitionMode="0" AcquisitionModeName="PhotonIntegration" CanDoTimeGate="0" />
          <Detector Name="HyD7" Type="HyD" ScanType="RLD" Channel="1201" ChannelName="APD2" IsActive="0" Gain="100" Offset="-6.6666666666606E-03" IsSTEDDetector="0" IsFlimDetector="0" IsHPDDetector="1" IsEnabled="0" IsHPDOverloaded="0" CanDoPhotonCounting="1" AcquisitionMode="0" AcquisitionModeName="PhotonIntegration" CanDoTimeGate="0" />
        </DetectorList>
        <LaserArray>
          <Laser Version="2" Qualifier="20" QualifierName="UV" LightSourceQualifier="20" LightSourceName="UV" LaserName="405 Diode" PowerState="On" StedAlignFlag="0" CanDoLinearOutputPower="0" CanDoPulsing="0" CanDoOutputPowerWatt="1" OutputPowerWatt="16.383" Wavelength="405" CanDoChangeWavelength="0" />
          <Laser Version="2" Qualifier="90" QualifierName="WLL" LightSourceQualifier="70" LightSourceName="SuperCont" LaserName="WLL" PowerState="On" StedAlignFlag="0" CanDoLinearOutputPower="1" CanDoPulsing="1" CanDoOutputPowerWatt="0" OutputPower="70" OutputPowerMin="0" OutputPowerMax="100" Wavelength="0" PulsePickerRatio="80" CanDoChangeWavelength="0" />
          <Laser Version="2" Qualifier="10" QualifierName="Visible" LightSourceQualifier="10" LightSourceName="Vis" LaserName="Argon" PowerState="On" StedAlignFlag="0" CanDoLinearOutputPower="1" CanDoPulsing="0" CanDoOutputPowerWatt="1" OutputPowerWatt="0.014" OutputPower="14" OutputPowerMin="14" OutputPowerMax="140" Wavelength="458" CanDoChangeWavelength="0" />
          <Laser Version="2" Qualifier="50" QualifierName="MP" LightSourceQualifier="40" LightSourceName="MP" LaserName="IR" PowerState="Off" StedAlignFlag="0" CanDoLinearOutputPower="0" CanDoPulsing="0" CanDoOutputPowerWatt="1" OutputPowerWatt="0" Wavelength="800" CanDoChangeWavelength="0" />
        </LaserArray>
        <OnlineDyeSeparation Enabled="0" KeepRawImage="0" Detectors="0" Channels="0" Normalize="0">
          <OnlineDyeSeparationDetectorList />
          <OnlineDyeSeparationChannelList />
        </OnlineDyeSeparation>
      </ATLConfocalSettingDefinition>
    </Attachment>
  </Image>
</Data>
